# Supplementary material for: Divergence of transcriptional landscape occurs early in B cell activation
Source: Epigenetics Chromatin. 2015 May 14;8:20. doi: 10.1186/s13072-015-0012-x (PMC4434543; doi:10.1186/s13072-015-0012-x)
Supplement: Additional file 2: — Genes involved in NF-κB signaling. A list of genes induced by either BCR or LPS, or both (shared), found in the KEGG Pathway NF-κB signaling pathway. [file 13072_2015_12_MOESM2_ESM.xlsx]

## Sheet: Sheet1
Genes involved in NF-kappaB signaling
BCR	LPS	Shared
none	Myd88	Trim25
	Tnf	Malt1
	Cd40	Gadd45b
	Lyn	Mip-1b
		Bcl2a1b
		Bcl2a1d
