# Supplementary material for: Divergence of transcriptional landscape occurs early in B cell activation
Source: Epigenetics Chromatin. 2015 May 14;8:20. doi: 10.1186/s13072-015-0012-x (PMC4434543; doi:10.1186/s13072-015-0012-x)
Supplement: Additional file 3: — Differentially expressed genes and miRNAs. Table S1: a list of genes with statistically significant differential expression calculated as described in Methods. Table S2: a list of miRNAs with statistically significant differential expression calculated as described in Methods. [file 13072_2015_12_MOESM3_ESM.xlsx]

## Sheet: Differential gene expression
			1606_v4
		1606_final	6_Bcells_stowers_tufts_rest_lps_bcr
		6_Bcells_stowers_tufts_rest_lps_bcr	tx ()*			bcr/lps	bcr/rest	lps/rest	bcr	lps	rest
Common	heatmapOrder	Systematic	Systematic	cluster	P-value	RATIO	Normalized	Normalized	Raw	Raw	Raw
Tmem123	1	ENSMUSG00000050912	ENSMUSG00000050912	LPS-up	0.0211	0.36611	0.82333	2.24886	53.5949	146.708	74.9766
Gadd45g	2	ENSMUSG00000021453	ENSMUSG00000021453	LPS-up	0.0172	0.0862078	0.691059	8.01619	2.43918	28.1489	4.17059
AC136215.3	3	ENSMUSG00000085607	ENSMUSG00000085607	LPS-up	0.00841	0.363215	0.787987	2.16948	53.5234	149.37	79.9216
Bcl3	4	ENSMUSG00000053175	ENSMUSG00000053175	LPS-up	0.00318	0.205446	0.690027	3.35868	24.059	106.285	37.1516
Clcf1	5	ENSMUSG00000040663	ENSMUSG00000040663	LPS-up	0.0234	0.223251	0.587447	2.63132	10.7189	44.1097	20.0358
Pigf	6	ENSMUSG00000024145	ENSMUSG00000024145	LPS-up	0.0175	0.304853	0.683686	2.24267	3.69656	10.7192	6.36296
Dhx40	7	ENSMUSG00000018425	ENSMUSG00000018425	LPS-up	0.00844	0.33951	0.812833	2.39414	8.04008	22.7738	11.4403
Ifit1	8	ENSMUSG00000034459	ENSMUSG00000034459	LPS-up	0.00569	0.107995	0.733877	6.79547	0.557903	10.0696	1.5649
Myd88	9	ENSMUSG00000032508	ENSMUSG00000032508	LPS-up	0.000577	0.42836	0.857337	2.00144	3.81671	8.86238	5.19163
Irf7	10	ENSMUSG00000025498	ENSMUSG00000025498	LPS-up	0.0233	0.265853	0.602911	2.26784	7.81834	29.3592	14.8076
Clec2d	11	ENSMUSG00000030157	ENSMUSG00000030157	LPS-up	0.01	0.218393	0.429912	1.96853	36.8759	149.452	92.7753
Cd40	12	ENSMUSG00000017652	ENSMUSG00000017652	LPS-up	0.00282	0.301557	0.647301	2.14653	26.4915	88.8702	48.3897
Ifit2	13	ENSMUSG00000045932	ENSMUSG00000045932	LPS-up	0.00104	0.17719	0.447388	2.52491	0.47539	5.63455	2.64455
Sod2	14	ENSMUSG00000006818	ENSMUSG00000006818	LPS-up	0.00717	0.633996	1.27201	2.00633	4.34749	6.83411	3.93758
Zc3h12a	15	ENSMUSG00000042677	ENSMUSG00000042677	LPS-up	0.00221	0.406859	1.52838	3.75654	13.0546	32.0023	9.8467
Gm4596	16	ENSMUSG00000082394	ENSMUSG00000082394	LPS-up	0.00158	0.603569	1.25729	2.08309	11.8769	19.5655	10.6354
Dennd5a	17	ENSMUSG00000035901	ENSMUSG00000035901	LPS-up	0.0025	0.464474	1.64489	3.54141	26.2713	58.3251	18.7898
Casz1	18	ENSMUSG00000028977	ENSMUSG00000028977	LPS-up	0.00248	0.446936	1.53425	3.43281	5.75605	12.6916	4.25748
Sumo2	19	ENSMUSG00000020738	ENSMUSG00000020738	LPS-up	0.000758	0.497477	1.457	2.92878	82.3923	166.203	66.0045
Mtmr12	20	ENSMUSG00000039458	ENSMUSG00000039458	LPS-up	0.00144	0.643727	1.3125	2.03892	10.8153	16.5413	9.21709
Cacna1s	21	ENSMUSG00000026407	ENSMUSG00000026407	LPS-up	0.000606	0.306709	2.0578	6.70927	1.79818	5.82876	0.818717
Ube2f	22	ENSMUSG00000034343	ENSMUSG00000034343	LPS-up	0.000314	0.652983	1.31392	2.01218	7.49072	11.4513	6.60615
Stx11	23	ENSMUSG00000039232	ENSMUSG00000039232	LPS-up	0.000376	0.219981	1.93319	8.78795	2.54732	11.9207	1.55621
Gm16437	24	ENSMUSG00000024761	ENSMUSG00000024761	LPS-up	0.000249	0.375778	1.48149	3.94245	3.18379	8.30279	2.36674
Ugcg	25	ENSMUSG00000028381	ENSMUSG00000028381	LPS-up	0.00519	0.489548	1.31962	2.69559	36.2179	73.3765	31.6785
Gm15452	26	ENSMUSG00000084353	ENSMUSG00000084353	LPS-up	0.00341	0.305102	1.81389	5.94519	12.0201	44.5377	7.60207
Slc2a6	27	ENSMUSG00000036067	ENSMUSG00000036067	LPS-up	0.00347	0.184984	1.66052	8.97652	5.0415	27.7265	3.48619
Rab8b	28	ENSMUSG00000036943	ENSMUSG00000036943	LPS-up	0.00415	0.460152	1.19011	2.58634	7.71683	16.8755	7.50945
Rras2	29	ENSMUSG00000055723	ENSMUSG00000055723	LPS-up	0.00234	0.351091	1.32921	3.78593	15.6654	46.8573	13.9937
Tnf	30	ENSMUSG00000024401	ENSMUSG00000024401	LPS-up	0.0111	0.234324	1.51707	6.47427	8.40836	34.7253	6.20481
Tes	31	ENSMUSG00000029552	ENSMUSG00000029552	LPS-up	0.00506	0.41803	1.36231	3.25889	15.4691	37.4708	13.2371
Ifngr2	32	ENSMUSG00000022965	ENSMUSG00000022965	LPS-up	0.00257	0.500487	1.14063	2.27904	27.1709	54.3092	27.0721
Alpl	33	ENSMUSG00000028766	ENSMUSG00000028766	LPS-up	0.00286	0.286186	1.25153	4.37312	1.29591	4.58521	1.16812
Msh6	34	ENSMUSG00000005370	ENSMUSG00000005370	LPS-up	0.000135	0.455303	1.1392	2.50207	5.73802	12.5608	5.95812
Il1rn	35	ENSMUSG00000026981	ENSMUSG00000026981	LPS-up	0.0253	0.161957	1.77346	10.9502	1.63342	9.91473	0.690218
Psmd13	36	ENSMUSG00000025487	ENSMUSG00000025487	LPS-up	0.019	0.510627	1.17602	2.3031	35.5693	72.3283	34.5819
Eed	37	ENSMUSG00000030619	ENSMUSG00000030619	LPS-up	0.0229	0.538002	1.18098	2.19512	14.1542	25.1985	13.9418
Rps12	38	ENSMUSG00000061983	ENSMUSG00000061983	LPS-up	0.016	0.600181	1.28351	2.13854	56.9862	107.453	46.4426
Gm11675	39	ENSMUSG00000082272	ENSMUSG00000082272	LPS-up	0.0191	0.580107	1.29743	2.23654	4.14856	7.45226	3.61856
Gm8865	40	ENSMUSG00000086420	ENSMUSG00000086420	LPS-up	0.022	0.464216	1.25293	2.69902	1.51953	3.93864	1.28802
Fam177a	41	ENSMUSG00000073083	ENSMUSG00000073083	LPS-up	0.000861	0.600594	1.2796	2.13055	3.55119	5.99173	2.96685
Aamp	42	ENSMUSG00000006299	ENSMUSG00000006299	LPS-up	0.00127	0.610037	1.22092	2.0014	11.4765	18.4301	11.3793
Rpsa-ps2	43	ENSMUSG00000045055	ENSMUSG00000045055	LPS-up	8.48e-06	0.566825	1.26689	2.23507	61.8243	110.151	49.4033
Gorasp2	44	ENSMUSG00000014959	ENSMUSG00000014959	LPS-up	0.00366	0.481686	1.04636	2.17228	22.833	47.1508	25.0873
Ccl5	45	ENSMUSG00000035042	ENSMUSG00000035042	LPS-up	0.00122	0.145534	1.04774	7.19924	8.05237	56.8505	9.23245
AC130216.1	46	ENSMUSG00000092642	ENSMUSG00000092642	LPS-up	0.00558	0.279465	0.99529	3.56142	14.8635	50.2481	16.8886
Il12b	47	ENSMUSG00000004296	ENSMUSG00000004296	LPS-up	0.00324	0.101849	1.14841	11.2756	0.492873	10.1021	0.15076
3110043O21Rik	48	ENSMUSG00000028300	ENSMUSG00000028300	LPS-up	0.00356	0.408465	1.03404	2.53151	3.87519	9.89967	4.48775
Fas	49	ENSMUSG00000024778	ENSMUSG00000024778	LPS-up	0.00252	0.201395	1.0986	5.45494	1.36486	7.13828	1.46883
Rnf19b	50	ENSMUSG00000028793	ENSMUSG00000028793	LPS-up	0.0216	0.427865	1.01079	2.3624	15.1521	34.1863	16.6578
Emp3	51	ENSMUSG00000040212	ENSMUSG00000040212	LPS-up	0.002	0.300699	0.848955	2.82327	45.2486	137.858	53.3366
Gm12013	52	ENSMUSG00000082099	ENSMUSG00000082099	LPS-up	0.000521	0.475052	1.00293	2.1112	882.237	1756.77	838.242
Gm16175	53	ENSMUSG00000087206	ENSMUSG00000087206	LPS-up	0.000716	0.212973	0.913689	4.29017	1.30462	8.54785	2.42158
Hnf1b	54	ENSMUSG00000020679	ENSMUSG00000020679	LPS-up	0.0337	0.245163	1.14841	4.68426	0.311039	4.38403	0.127102
Psme2	55	ENSMUSG00000079197	ENSMUSG00000079197	LPS-up	0.034	0.480112	1.12712	2.34762	94.0373	182.602	98.0924
Neurl3	56	ENSMUSG00000047180	ENSMUSG00000047180	LPS-up	0.0318	0.466286	1.1044	2.3685	28.1471	63.9909	28.9992
Zfp949	57	ENSMUSG00000032425	ENSMUSG00000032425	LPS-up	0.0157	0.529482	1.07278	2.02609	2.6136	4.85703	2.8273
Gm12208	58	ENSMUSG00000080951	ENSMUSG00000080951	LPS-up	0.00326	0.146125	1.14841	7.85907	0	6.96906	0.4975
Dctpp1	59	ENSMUSG00000042462	ENSMUSG00000042462	LPS-up	0.00761	0.416327	0.987955	2.37303	6.52278	16.6365	7.45438
Gm12178	60	ENSMUSG00000081952	ENSMUSG00000081952	LPS-up	0.00361	0.459721	0.988721	2.1507	2.53845	5.36568	2.97919
Lrrc42	61	ENSMUSG00000028617	ENSMUSG00000028617	LPS-up	0.00209	0.513659	1.184	2.30504	4.81575	9.23998	4.85251
Cxcl10	62	ENSMUSG00000034855	ENSMUSG00000034855	LPS-up	0.000632	0.0666017	1.53831	23.0971	1.67898	31.0023	1.04109
Ints6	63	ENSMUSG00000035161	ENSMUSG00000035161	LPS-up	0.00191	0.474273	1.03039	2.17257	4.81571	9.99318	5.62401
Zfp62	327	ENSMUSG00000046311	ENSMUSG00000046311	LPS-UP	0.0333	0.537974	1.34665	2.50319	38.992	71.2746	32.4181
Trnau1ap	328	ENSMUSG00000028898	ENSMUSG00000028898	LPS-UP	0.0396	0.600138	1.22968	2.049	11.2734	18.4296	10.4132
Pde4b	329	ENSMUSG00000028525	ENSMUSG00000028525	LPS-UP	0.0235	0.434015	1.23502	2.84558	33.1756	75.8996	30.6715
Gm2382	330	ENSMUSG00000079427	ENSMUSG00000079427	LPS-UP	0.0216	0.43862	1.23243	2.80979	9.90138	22.5687	9.29653
Sipa1l1	331	ENSMUSG00000042700	ENSMUSG00000042700	LPS-UP	0.019	0.475907	1.45885	3.06541	11.3363	23.1957	8.80095
Tmsb4x	332	ENSMUSG00000049775	ENSMUSG00000049775	LPS-UP	0.0293	0.484959	1.27956	2.63849	1202.84	2457.88	1075.89
Iscu	333	ENSMUSG00000025825	ENSMUSG00000025825	LPS-UP	0.0212	0.417923	1.35479	3.24172	18.6514	45.4194	16.0031
Lyn	334	ENSMUSG00000042228	ENSMUSG00000042228	LPS-UP	0.0292	0.568021	1.15749	2.03775	74.0251	129.318	73.4881
Usp39	335	ENSMUSG00000056305	ENSMUSG00000056305	LPS-UP	0.0357	0.67896	1.52507	2.24618	8.92626	12.7921	6.83478
Gm3244	336	ENSMUSG00000083380	ENSMUSG00000083380	LPS-UP	0.0274	0.700169	1.46398	2.09089	33.1958	52.1643	25.0819
Rpl3	337	ENSMUSG00000060036	ENSMUSG00000060036	LPS-UP	0.0212	0.678877	1.44855	2.13375	162.535	264.245	121.796
D8Ertd738e	338	ENSMUSG00000019362	ENSMUSG00000019362	LPS-UP	0.0293	0.692653	1.45149	2.09555	29.1897	41.3582	23.6393
H3f3a	339	ENSMUSG00000060743	ENSMUSG00000060743	LPS-UP	0.0331	0.685199	1.41582	2.06629	157.08	265.113	117.414
Gm5805	340	ENSMUSG00000061848	ENSMUSG00000061848	LPS-UP	0.0412	0.690928	1.40405	2.03213	56.107	80.3522	46.6789
Eif2b3	341	ENSMUSG00000028683	ENSMUSG00000028683	LPS-UP	0.0356	0.60994	1.72031	2.82046	8.59106	13.6302	5.89252
Rpl9-ps6	342	ENSMUSG00000062456	ENSMUSG00000062456	LPS-UP	0.0395	0.682541	1.55403	2.27683	65.091	103.109	46.818
Hnrnpc	343	ENSMUSG00000060373	ENSMUSG00000060373	LPS-UP	0.0227	0.636047	1.69602	2.6665	38.1808	60.1758	26.2285
Gm14217	344	ENSMUSG00000082064	ENSMUSG00000082064	LPS-UP	0.0216	0.686393	1.51819	2.21184	66.2288	107.158	46.6709
Gm12254	345	ENSMUSG00000085342	ENSMUSG00000085342	LPS-UP	0.0181	0.716954	1.45286	2.02644	172.778	271.407	123.984
Psmc6	346	ENSMUSG00000021832	ENSMUSG00000021832	LPS-UP	0.0151	0.693062	1.48358	2.14061	11.9522	16.6062	9.56807
Eef1d	347	ENSMUSG00000055762	ENSMUSG00000055762	LPS-UP	0.0144	0.652411	1.53046	2.34586	83.0578	128.665	62.6529
Rbx1	348	ENSMUSG00000022400	ENSMUSG00000022400	LPS-UP	0.0195	0.681266	1.49188	2.18986	17.9306	25.9453	14.2285
Rps13	349	ENSMUSG00000090862	ENSMUSG00000090862	LPS-UP	0.0375	0.580011	1.551	2.67408	54.6109	76.9533	44.1321
Med21	350	ENSMUSG00000030291	ENSMUSG00000030291	LPS-UP	0.0384	0.667918	1.37002	2.05118	15.7628	25.6609	12.7102
Psma2	351	ENSMUSG00000015671	ENSMUSG00000015671	LPS-UP	0.0287	0.610146	1.48088	2.42708	16.35	27.9652	12.5802
Lsg1	64	ENSMUSG00000022538	ENSMUSG00000022538	LPS+BCR-up	0.00431	0.744412	1.84256	2.47519	33.2475	45.7672	20.3849
Rrad	65	ENSMUSG00000031880	ENSMUSG00000031880	LPS+BCR-up	0.00306	0.627223	2.60091	4.14671	5.20503	7.94232	2.37345
Hmgn2	66	ENSMUSG00000003038	ENSMUSG00000003038	LPS+BCR-up	0.00205	0.648123	2.38375	3.67793	40.8743	65.3326	19.2726
2810004N23Rik	67	ENSMUSG00000031984	ENSMUSG00000031984	LPS+BCR-up	0.00187	0.754869	1.73066	2.29266	12.0548	16.1153	7.93276
Psma7	68	ENSMUSG00000027566	ENSMUSG00000027566	LPS+BCR-up	0.00121	0.768037	1.75846	2.28955	83.9266	110.489	53.9911
Kpna2	69	ENSMUSG00000018362	ENSMUSG00000018362	LPS+BCR-up	0.000553	0.656018	2.36066	3.59847	28.4064	44.9545	13.111
Chmp4b	70	ENSMUSG00000038467	ENSMUSG00000038467	LPS+BCR-up	0.00211	0.693462	2.09581	3.02225	23.6979	32.5184	13.8286
Magoh	71	ENSMUSG00000028609	ENSMUSG00000028609	LPS+BCR-up	8.78e-05	0.71216	1.91894	2.69453	47.3385	66.6463	28.0699
Smndc1	72	ENSMUSG00000025024	ENSMUSG00000025024	LPS+BCR-up	2.04e-05	0.693721	2.22051	3.20087	15.0079	21.6269	7.73609
Mrps18b	73	ENSMUSG00000024436	ENSMUSG00000024436	LPS+BCR-up	0.0027	0.670301	2.68101	3.99972	34.0239	49.1717	14.8824
Alyref	74	ENSMUSG00000025134	ENSMUSG00000025134	LPS+BCR-up	0.00197	0.718312	2.12909	2.96402	29.5232	38.592	16.9213
Gm12844	75	ENSMUSG00000084260	ENSMUSG00000084260	LPS+BCR-up	0.00145	0.785805	1.86592	2.37454	64.8862	85.9671	37.5259
Rpf2	76	ENSMUSG00000038510	ENSMUSG00000038510	LPS+BCR-up	0.000136	0.676167	2.91614	4.31275	11.1695	16.4945	4.43492
Wdr36	77	ENSMUSG00000038299	ENSMUSG00000038299	LPS+BCR-up	0.00258	0.66285	2.19325	3.30882	12.4907	18.4194	6.64023
Gm3531	78	ENSMUSG00000089782	ENSMUSG00000089782	LPS+BCR-up	0.00568	0.686756	1.87209	2.72599	63.2268	97.8075	37.5447
Stat4	79	ENSMUSG00000062939	ENSMUSG00000062939	LPS+BCR-up	0.00341	0.480611	4.11786	8.56797	55.8105	114.576	15.5774
Ier2	80	ENSMUSG00000053560	ENSMUSG00000053560	LPS+BCR-up	0.00067	0.635614	4.70257	7.39847	22.9525	36.7493	6.06752
Nasp	81	ENSMUSG00000028693	ENSMUSG00000028693	LPS+BCR-up	0.000227	0.795324	2.31606	2.9121	27.7574	34.9622	14.3413
D19Ertd737e	82	ENSMUSG00000057858	ENSMUSG00000057858	LPS+BCR-up	2.9e-05	0.817149	1.95644	2.39422	14.0038	17.0927	8.35139
Ankrd49	83	ENSMUSG00000031931	ENSMUSG00000031931	LPS+BCR-up	2.98e-05	0.802366	2.3592	2.9403	10.0458	12.5038	4.98797
Bzw2	84	ENSMUSG00000020547	ENSMUSG00000020547	LPS+BCR-up	0.000194	0.757497	2.72148	3.59272	13.4153	17.5127	5.83821
Ndufaf4	85	ENSMUSG00000028261	ENSMUSG00000028261	LPS+BCR-up	0.00017	0.837591	2.67845	3.19781	12.7276	15.0867	5.57041
Rae1	86	ENSMUSG00000027509	ENSMUSG00000027509	LPS+BCR-up	0.000183	0.832657	2.45896	2.95315	39.9119	47.5307	19.1056
Cdv3	87	ENSMUSG00000032803	ENSMUSG00000032803	LPS+BCR-up	1.74e-05	0.860827	2.64779	3.07586	33.1512	38.3692	14.6237
Ddx54	88	ENSMUSG00000029599	ENSMUSG00000029599	LPS+BCR-up	0.000255	0.868064	2.09509	2.41352	27.293	31.4407	15.2406
Srgn	89	ENSMUSG00000020077	ENSMUSG00000020077	LPS+BCR-up	0.00253	0.599933	3.87306	6.45582	555.948	883.722	155.935
Rangap1	90	ENSMUSG00000022391	ENSMUSG00000022391	LPS+BCR-up	0.000971	0.779478	1.9707	2.52823	17.6461	22.4263	10.1719
Nup54	91	ENSMUSG00000034826	ENSMUSG00000034826	LPS+BCR-up	0.001	0.7519	2.45324	3.26272	21.464	28.9583	10.5025
Nhp2l1	92	ENSMUSG00000063480	ENSMUSG00000063480	LPS+BCR-up	0.00041	0.715345	2.53243	3.54015	56.5712	78.9453	25.8781
Eif4a3	93	ENSMUSG00000025580	ENSMUSG00000025580	LPS+BCR-up	0.000122	0.732496	2.34289	3.1985	103.72	140.84	50.6444
1110004F10Rik	94	ENSMUSG00000030663	ENSMUSG00000030663	LPS+BCR-up	8.92e-05	0.821584	1.74298	2.12149	25.6976	31.1604	16.9118
Snrpd1	95	ENSMUSG00000002477	ENSMUSG00000002477	LPS+BCR-up	3.45e-05	0.664673	3.06139	4.60585	36.7554	54.9967	13.7167
Hat1	96	ENSMUSG00000027018	ENSMUSG00000027018	LPS+BCR-up	1.53e-05	0.763065	2.26175	2.96403	24.7958	32.4183	12.7436
Polr1d	97	ENSMUSG00000029642	ENSMUSG00000029642	LPS+BCR-up	0.0024	0.767551	1.86791	2.43361	42.6233	54.7459	25.6968
Cct6a	98	ENSMUSG00000029447	ENSMUSG00000029447	LPS+BCR-up	0.000661	0.711177	2.20007	3.09356	38.3266	54.3093	20.8823
Cct7	99	ENSMUSG00000030007	ENSMUSG00000030007	LPS+BCR-up	0.000904	0.728996	2.07916	2.85209	29.0154	40.1112	16.552
Abcf2	100	ENSMUSG00000028953	ENSMUSG00000028953	LPS+BCR-up	0.000107	0.757053	2.25542	2.97921	19.8089	26.0377	10.0137
Eif4e	101	ENSMUSG00000028156	ENSMUSG00000028156	LPS+BCR-up	5.77e-05	0.721315	2.62137	3.63415	18.0846	25.0433	8.03463
Ebna1bp2	102	ENSMUSG00000028729	ENSMUSG00000028729	LPS+BCR-up	0.000254	0.717377	2.44343	3.40606	44.2575	61.8289	20.6273
Fam107b	103	ENSMUSG00000026655	ENSMUSG00000026655	LPS+BCR-up	6.98e-05	0.581409	4.29205	7.38215	719.089	1236.46	189.834
Tox4	104	ENSMUSG00000016831	ENSMUSG00000016831	LPS+BCR-up	5.72e-05	0.799689	1.76845	2.21142	19.4626	24.2541	12.3972
Ddx1	105	ENSMUSG00000037149	ENSMUSG00000037149	LPS+BCR-up	5.04e-05	0.713702	2.2537	3.15776	16.6328	23.2695	8.58561
Kbtbd8	106	ENSMUSG00000030031	ENSMUSG00000030031	LPS+BCR-up	5.68e-05	0.731402	2.13811	2.9233	8.41859	11.6108	4.82566
Sar1a	107	ENSMUSG00000020088	ENSMUSG00000020088	LPS+BCR-up	2.61e-05	0.695802	2.38451	3.427	28.3262	40.4998	13.5301
Slc25a5	108	ENSMUSG00000016319	ENSMUSG00000016319	LPS+BCR-up	8.13e-06	0.757675	1.89726	2.50405	102.306	134.281	59.835
Gm2223	109	ENSMUSG00000079297	ENSMUSG00000079297	LPS+BCR-up	2.94e-05	0.737091	1.89721	2.57391	34.2201	46.1691	19.1638
Utp18	110	ENSMUSG00000054079	ENSMUSG00000054079	LPS+BCR-up	0.000245	0.725879	3.41475	4.70429	19.7303	26.6179	6.90368
Tmed5	111	ENSMUSG00000063406	ENSMUSG00000063406	LPS+BCR-up	0.000419	0.744952	2.74601	3.68615	42.2032	56.0331	18.0084
Eif3j2	112	ENSMUSG00000043424	ENSMUSG00000043424	LPS+BCR-up	3.25e-05	0.759903	2.94595	3.87674	19.7744	25.6703	7.31274
Gtf3c4	113	ENSMUSG00000035666	ENSMUSG00000035666	LPS+BCR-up	3.32e-05	0.772612	2.45485	3.17734	5.47915	7.07662	2.63047
Gm12346	114	ENSMUSG00000083899	ENSMUSG00000083899	LPS+BCR-up	1.3e-05	0.744484	2.8627	3.84521	61.2718	81.8236	24.1611
Lap3	115	ENSMUSG00000039682	ENSMUSG00000039682	LPS+BCR-up	6.69e-06	0.75429	2.73239	3.62247	11.4865	15.15	5.02796
Pank3	116	ENSMUSG00000018846	ENSMUSG00000018846	LPS+BCR-up	0.000289	0.795359	2.15023	2.70347	12.9475	16.3498	7.12169
Wdr74	117	ENSMUSG00000042729	ENSMUSG00000042729	LPS+BCR-up	6.45e-05	0.763864	2.44681	3.2032	25.3648	32.876	11.6036
Rcc1	118	ENSMUSG00000028896	ENSMUSG00000028896	LPS+BCR-up	5.13e-05	0.742049	2.56635	3.45846	7.08526	9.61551	3.32106
Blzf1	119	ENSMUSG00000026577	ENSMUSG00000026577	LPS+BCR-up	0.000222	0.781626	1.67686	2.14534	7.32965	9.37062	4.92764
Cct4	120	ENSMUSG00000007739	ENSMUSG00000007739	LPS+BCR-up	0.000299	0.758309	1.96554	2.592	84.7923	111.696	51.5763
Taf7	121	ENSMUSG00000051316	ENSMUSG00000051316	LPS+BCR-up	0.000366	0.750365	2.08544	2.77924	17.5359	23.2793	9.67699
Antxr2	122	ENSMUSG00000029338	ENSMUSG00000029338	LPS+BCR-up	0.000171	0.548524	4.49641	8.19729	13.5364	24.7093	3.66368
Kdelr2	123	ENSMUSG00000079111	ENSMUSG00000079111	LPS+BCR-up	0.0011	0.783533	1.63581	2.08774	12.5038	15.7722	8.34028
Prdx1	124	ENSMUSG00000028691	ENSMUSG00000028691	LPS+BCR-up	0.00199	0.756525	1.70715	2.25657	73.4625	95.7079	48.0059
Appbp2	125	ENSMUSG00000018481	ENSMUSG00000018481	LPS+BCR-up	0.000837	0.770851	1.66664	2.16208	8.32019	10.7429	5.73741
Pwp1	126	ENSMUSG00000001785	ENSMUSG00000001785	LPS+BCR-up	0.000437	0.626467	2.26592	3.61698	12.149	19.4156	6.30908
Phb2	127	ENSMUSG00000004264	ENSMUSG00000004264	LPS+BCR-up	0.000484	0.708072	1.61801	2.28509	63.7931	89.8696	45.5319
Cct5	128	ENSMUSG00000022234	ENSMUSG00000022234	LPS+BCR-up	0.000236	0.646811	1.86163	2.87817	93.9457	144.976	58.7996
Nup50	129	ENSMUSG00000016619	ENSMUSG00000016619	LPS+BCR-up	0.000126	0.740604	1.5208	2.05346	10.3774	13.9793	7.82963
Tmem183a	130	ENSMUSG00000042305	ENSMUSG00000042305	LPS+BCR-up	0.000322	0.732659	1.63565	2.23249	7.97391	10.8443	5.70678
Gm5560	131	ENSMUSG00000067161	ENSMUSG00000067161	LPS+BCR-up	0.000424	0.712604	1.69854	2.38357	11.1467	15.6908	7.34898
Psmd12	132	ENSMUSG00000020720	ENSMUSG00000020720	LPS+BCR-up	0.000386	0.735213	1.61249	2.19322	22.5065	30.7158	15.6796
Uxt	133	ENSMUSG00000001134	ENSMUSG00000001134	LPS+BCR-up	0.000261	0.74968	1.61148	2.14956	11.8116	15.6548	8.65696
Rara	134	ENSMUSG00000037992	ENSMUSG00000037992	LPS+BCR-up	0.00192	0.714353	1.79105	2.50723	30.4321	41.7677	18.9959
Acat3	135	ENSMUSG00000062480	ENSMUSG00000062480	LPS+BCR-up	0.000714	0.698332	1.76601	2.52889	9.74768	14.2176	6.69879
Gm4963	136	ENSMUSG00000063739	ENSMUSG00000063739	LPS+BCR-up	0.000104	0.775924	1.56508	2.01705	308.12	391.633	210.769
Cd69	137	ENSMUSG00000030156	ENSMUSG00000030156	LPS+BCR-up	1.84e-05	0.328309	7.02914	21.4102	65.9379	202.867	11.1203
Ginm1	138	ENSMUSG00000040006	ENSMUSG00000040006	LPS+BCR-up	0.00821	0.643141	1.79588	2.79235	11.9573	19.0491	7.59574
Dsn1	139	ENSMUSG00000027635	ENSMUSG00000027635	LPS+BCR-up	0.0051	0.732152	1.57137	2.14623	4.37251	5.83847	3.2861
Ube2n	140	ENSMUSG00000074781	ENSMUSG00000074781	LPS+BCR-up	0.00353	0.722529	1.51462	2.09628	13.5709	18.7894	10.3081
Rbbp7	141	ENSMUSG00000031353	ENSMUSG00000031353	LPS+BCR-up	0.00179	0.700976	1.58048	2.25468	37.1653	52.8686	27.2158
Tmed2	142	ENSMUSG00000029390	ENSMUSG00000029390	LPS+BCR-up	0.00323	0.678293	1.82477	2.69024	38.328	54.9106	24.9414
Rpl13-ps3	143	ENSMUSG00000059835	ENSMUSG00000059835	LPS+BCR-up	0.00179	0.727915	1.55466	2.13577	66.0201	96.2116	43.7258
Rpl19-ps1	144	ENSMUSG00000064281	ENSMUSG00000064281	LPS+BCR-up	0.000595	0.750218	1.5249	2.03261	143.135	194.752	100.881
Rpl7l1	145	ENSMUSG00000063888	ENSMUSG00000063888	LPS+BCR-up	0.000302	0.702602	1.70257	2.42324	13.3801	18.7373	9.4792
Gnai3	146	ENSMUSG00000000001	ENSMUSG00000000001	LPS+BCR-up	0.000165	0.666544	1.58215	2.37366	25.6489	38.3852	18.7732
Ubl5	147	ENSMUSG00000084786	ENSMUSG00000084786	LPS+BCR-up	5.5e-06	0.675754	1.5753	2.33117	102.963	151.979	73.9724
Cox17	148	ENSMUSG00000046516	ENSMUSG00000046516	LPS+BCR-up	0.000104	0.709451	1.53553	2.16439	58.1192	81.3607	44.8475
Itgb1	149	ENSMUSG00000025809	ENSMUSG00000025809	LPS+BCR-up	2.64e-07	0.698176	1.62464	2.32698	9.98732	14.2501	7.40189
Agpat6	150	ENSMUSG00000031545	ENSMUSG00000031545	LPS+BCR-up	0.00328	0.662293	1.89467	2.86078	9.46856	13.5797	6.10951
Prps1	151	ENSMUSG00000031432	ENSMUSG00000031432	LPS+BCR-up	0.000395	0.605607	2.63661	4.35367	11.2215	18.4496	4.99893
Psmg3	152	ENSMUSG00000029551	ENSMUSG00000029551	LPS+BCR-up	0.000392	0.779754	1.57678	2.02215	5.06654	6.53322	3.63006
Kti12	153	ENSMUSG00000073775	ENSMUSG00000073775	LPS+BCR-up	0.000137	0.731992	1.70769	2.33293	7.14471	9.69473	4.99977
Gm6724	154	ENSMUSG00000090620	ENSMUSG00000090620	LPS+BCR-up	0.000668	0.627912	2.19555	3.49659	9.28081	15.1047	4.73084
Nras	155	ENSMUSG00000027852	ENSMUSG00000027852	LPS+BCR-up	0.00037	0.756937	1.56509	2.06767	26.9876	36.2427	18.7564
Gm9625	156	ENSMUSG00000090723	ENSMUSG00000090723	LPS+BCR-up	0.000401	0.742071	1.52956	2.0612	35.6039	47.9248	27.5277
Drg2	157	ENSMUSG00000020537	ENSMUSG00000020537	LPS+BCR-up	7.17e-05	0.705401	1.65067	2.34005	12.0471	16.9859	8.78185
Tcp1	158	ENSMUSG00000068039	ENSMUSG00000068039	LPS+BCR-up	2.38e-05	0.681018	1.80303	2.64755	98.5862	143.858	65.8333
Uqcrfs1	159	ENSMUSG00000038462	ENSMUSG00000038462	LPS+BCR-up	9.3e-06	0.693869	1.786	2.57397	19.0374	27.3512	12.5197
Phf5a	160	ENSMUSG00000061360	ENSMUSG00000061360	LPS+BCR-up	1.98e-05	0.70517	1.74952	2.48099	30.1831	42.5557	19.1507
Gm6767	161	ENSMUSG00000081453	ENSMUSG00000081453	LPS+BCR-up	1.48e-07	0.771685	1.56118	2.02308	65.9326	85.2466	47.6733
Mapre1	162	ENSMUSG00000027479	ENSMUSG00000027479	LPS+BCR-up	0.000992	0.673284	1.71544	2.54787	26.4926	38.5568	18.8172
Rnf11	163	ENSMUSG00000028557	ENSMUSG00000028557	LPS+BCR-up	0.000455	0.655881	1.75213	2.67141	5.0807	7.6086	3.54179
Pafah1b1	164	ENSMUSG00000020745	ENSMUSG00000020745	LPS+BCR-up	0.000373	0.712901	1.65038	2.31501	37.3774	51.4612	27.793
Trim25	165	ENSMUSG00000000275	ENSMUSG00000000275	LPS+BCR-up	0.000419	0.545077	2.05248	3.76548	72.4953	138.707	37.4412
Med11	166	ENSMUSG00000018923	ENSMUSG00000018923	LPS+BCR-up	0.000475	0.516695	2.39902	4.643	21.0914	40.858	10.2179
Trim27	167	ENSMUSG00000021326	ENSMUSG00000021326	LPS+BCR-up	0.000629	0.655677	1.73115	2.64024	21.5584	32.7638	15.4328
Erlin1	168	ENSMUSG00000025198	ENSMUSG00000025198	LPS+BCR-up	0.000454	0.597656	1.90258	3.1834	16.1763	27.0332	10.4788
Elp5	169	ENSMUSG00000018565	ENSMUSG00000018565	LPS+BCR-up	0.000245	0.50934	2.15889	4.2386	23.6942	46.3953	12.7782
9530068E07Rik	170	ENSMUSG00000036275	ENSMUSG00000036275	LPS+BCR-up	0.00598	0.725063	1.6403	2.26228	18.602	25.0514	12.596
Txndc17	171	ENSMUSG00000020803	ENSMUSG00000020803	LPS+BCR-up	0.0233	0.633798	1.40022	2.20925	18.2003	29.9883	14.7563
Timm17b	172	ENSMUSG00000031158	ENSMUSG00000031158	LPS+BCR-up	0.0139	0.572633	1.49826	2.61644	18.2904	32.3624	14.0221
Rpl14-ps1	173	ENSMUSG00000046721	ENSMUSG00000046721	LPS+BCR-up	0.014	0.649868	1.36269	2.09687	259.627	435.17	206.067
Idh3a	174	ENSMUSG00000032279	ENSMUSG00000032279	LPS+BCR-up	0.0174	0.540946	1.54653	2.85894	6.87991	12.3079	5.11874
Purb	175	ENSMUSG00000049647	ENSMUSG00000049647	LPS+BCR-up	0.0116	0.617989	1.3364	2.1625	20.388	31.4528	18.0446
Gm7658	176	ENSMUSG00000082935	ENSMUSG00000082935	LPS+BCR-up	0.0148	0.664034	1.48348	2.23404	8.42732	12.4605	6.59701
Smu1	177	ENSMUSG00000028409	ENSMUSG00000028409	LPS+BCR-up	0.0105	0.664011	1.40787	2.12025	29.2767	43.6975	24.1037
Gm14586	178	ENSMUSG00000083621	ENSMUSG00000083621	LPS+BCR-up	0.00842	0.683819	1.46749	2.14602	87.981	118.12	73.681
Rpl18	179	ENSMUSG00000059070	ENSMUSG00000059070	LPS+BCR-up	0.00789	0.691244	1.46753	2.12303	787.214	1126.39	625.173
Ythdf2	180	ENSMUSG00000040025	ENSMUSG00000040025	LPS+BCR-up	0.00466	0.611903	1.67014	2.72943	16.4628	26.3188	11.5295
Psmb6	181	ENSMUSG00000018286	ENSMUSG00000018286	LPS+BCR-up	0.0055	0.686135	1.42829	2.08165	45.0103	66.6178	35.7696
Gm13436	182	ENSMUSG00000083716	ENSMUSG00000083716	LPS+BCR-up	0.00199	0.67498	1.43182	2.12128	172.772	265.871	129.946
Rpl14	183	ENSMUSG00000025794	ENSMUSG00000025794	LPS+BCR-up	0.0032	0.69427	1.40324	2.02117	272.631	384.247	231.177
Srp54a	184	ENSMUSG00000073079	ENSMUSG00000073079	LPS+BCR-up	0.00088	0.510875	1.95089	3.81874	12.6753	23.5342	7.90695
Mmadhc	185	ENSMUSG00000026766	ENSMUSG00000026766	LPS+BCR-up	0.00286	0.678203	1.5667	2.31008	13.5366	19.7879	10.1786
Gm17122	186	ENSMUSG00000090458	ENSMUSG00000090458	LPS+BCR-up	0.00393	0.558955	2.01024	3.59643	9.62593	16.3005	5.79929
Gm15210	187	ENSMUSG00000071041	ENSMUSG00000071041	LPS+BCR-up	0.00433	0.58597	1.69833	2.89833	10.1454	17.7506	6.77927
Sap18	188	ENSMUSG00000021963	ENSMUSG00000021963	LPS+BCR-up	0.00244	0.655996	1.56577	2.38686	33.1339	51.8405	23.5798
Eef1b2	189	ENSMUSG00000025967	ENSMUSG00000025967	LPS+BCR-up	0.00844	0.682131	1.53481	2.25002	357.446	538.017	263.573
Ssb	190	ENSMUSG00000068882	ENSMUSG00000068882	LPS+BCR-up	0.00557	0.665905	1.62945	2.44696	85.8006	126.498	61.8558
Rps5	191	ENSMUSG00000012848	ENSMUSG00000012848	LPS+BCR-up	0.00369	0.713414	1.43796	2.0156	834.89	1194.34	650.754
5830415F09Rik	192	ENSMUSG00000028331	ENSMUSG00000028331	LPS+BCR-up	0.00285	0.703883	1.47204	2.09132	4.49316	6.20519	3.67997
Gm5529	193	ENSMUSG00000067106	ENSMUSG00000067106	LPS+BCR-up	0.00233	0.671378	1.57629	2.34784	3.58671	5.34726	2.62224
Rpl8	194	ENSMUSG00000003970	ENSMUSG00000003970	LPS+BCR-up	0.00113	0.717889	1.46985	2.04746	504.663	696.708	403.654
Rps27l	195	ENSMUSG00000036781	ENSMUSG00000036781	LPS+BCR-up	0.000215	0.602936	1.59852	2.65123	34.7616	57.3167	25.7662
Txnl4a	196	ENSMUSG00000057130	ENSMUSG00000057130	LPS+BCR-up	0.000211	0.62855	1.48915	2.36918	10.2362	16.1377	8.22626
Sumo1	197	ENSMUSG00000026021	ENSMUSG00000026021	LPS+BCR-up	0.000395	0.590606	1.65629	2.80438	36.0901	61.3172	24.9694
Txndc9	198	ENSMUSG00000058407	ENSMUSG00000058407	LPS+BCR-up	0.00512	0.632622	1.37334	2.17088	22.5605	35.2913	19.338
Rpl38-ps2	199	ENSMUSG00000080921	ENSMUSG00000080921	LPS+BCR-up	0.00168	0.649565	1.36748	2.10522	46.2521	73.3864	36.6593
Sin3b	200	ENSMUSG00000031622	ENSMUSG00000031622	LPS+BCR-up	0.00414	0.610769	1.50109	2.45771	23.4535	38.1746	18.2646
Gm14176	201	ENSMUSG00000062846	ENSMUSG00000062846	LPS+BCR-up	0.00658	0.687243	1.46487	2.13152	8.29967	12.4471	7.29068
Psma4	202	ENSMUSG00000032301	ENSMUSG00000032301	LPS+BCR-up	0.00135	0.637608	1.37454	2.15578	34.6224	54.0299	28.7893
Ier5	203	ENSMUSG00000056708	ENSMUSG00000056708	LPS+BCR-up	0.000157	0.539198	1.65014	3.06035	27.7444	51.5403	19.6744
Skil	204	ENSMUSG00000027660	ENSMUSG00000027660	LPS+BCR-up	0.000709	0.366339	2.41779	6.59987	32.0359	88.2154	15.7854
Pcgf5	205	ENSMUSG00000024805	ENSMUSG00000024805	LPS+BCR-up	0.000617	0.393457	2.05242	5.21636	5.30224	13.5992	3.10394
Bloc1s4	206	ENSMUSG00000060708	ENSMUSG00000060708	LPS+BCR-up	2.01e-07	0.619979	1.53929	2.48281	2.67196	4.29873	2.10247
Gm10443	207	ENSMUSG00000072940	ENSMUSG00000072940	LPS+BCR-up	4.56e-08	0.603289	1.56546	2.59487	17.6582	29.2101	12.669
Rest	208	ENSMUSG00000029249	ENSMUSG00000029249	LPS+BCR-up	0.000156	0.582523	1.45803	2.50295	19.4019	33.4626	15.0102
Arid5a	209	ENSMUSG00000037447	ENSMUSG00000037447	LPS+BCR-up	5.07e-05	0.52189	1.64182	3.14591	20.5408	38.8986	15.0856
Ptpn2	210	ENSMUSG00000024539	ENSMUSG00000024539	LPS+BCR-up	0.00135	0.622839	1.48948	2.39144	14.0795	22.798	11.099
Sephs2	211	ENSMUSG00000049091	ENSMUSG00000049091	LPS+BCR-up	0.000679	0.664222	1.58529	2.38669	5.54307	8.34074	4.19207
Srp54c	212	ENSMUSG00000021020	ENSMUSG00000021020	LPS+BCR-up	0.000641	0.532003	1.92373	3.61602	20.8854	39.2196	12.4061
Polr1e	213	ENSMUSG00000028318	ENSMUSG00000028318	LPS+BCR-up	0.000366	0.639168	1.52081	2.37937	12.5587	19.5761	9.46766
Mul1	214	ENSMUSG00000041241	ENSMUSG00000041241	LPS+BCR-up	0.00223	0.646401	1.54638	2.39229	3.87389	6.19135	3.08173
Arap2	215	ENSMUSG00000037999	ENSMUSG00000037999	LPS+BCR-up	0.000704	0.488208	2.2098	4.52634	70.5577	147.36	37.7914
Cyth2	216	ENSMUSG00000003269	ENSMUSG00000003269	LPS+BCR-up	0.00686	0.665837	1.37302	2.06209	8.01793	11.8851	6.79748
Id2	217	ENSMUSG00000020644	ENSMUSG00000020644	LPS+BCR-up	0.0033	0.390881	2.20365	5.63765	8.12687	19.9038	4.2023
Itpkc	218	ENSMUSG00000003752	ENSMUSG00000003752	LPS+BCR-up	0.00178	0.333571	2.49754	7.48727	4.22095	12.3558	1.9282
Gm15658	219	ENSMUSG00000085550	ENSMUSG00000085550	LPS+BCR-up	0.000212	1.53974	4.64884	3.01925	16.658	10.7397	4.11186
Cry1	220	ENSMUSG00000020038	ENSMUSG00000020038	LPS+BCR-up	0.00143	1.34718	3.0895	2.29331	6.66509	4.9665	2.48197
Pnpo	221	ENSMUSG00000018659	ENSMUSG00000018659	LPS+BCR-up	0.000162	1.27699	3.29852	2.58303	8.46751	6.51799	3.07614
Tbc1d15	222	ENSMUSG00000020130	ENSMUSG00000020130	LPS+BCR-up	0.000149	1.55747	6.26834	4.0247	35.3085	22.9521	6.35975
Gla	223	ENSMUSG00000031266	ENSMUSG00000031266	LPS+BCR-up	1.92e-05	1.96389	27.6186	14.0632	33.2859	16.9318	1.41374
Atp6v1h	224	ENSMUSG00000033793	ENSMUSG00000033793	LPS+BCR-up	6.14e-07	1.23976	3.64493	2.94003	20.8535	16.7391	7.00679
Atp6ap2	225	ENSMUSG00000031007	ENSMUSG00000031007	LPS+BCR-up	3.52e-06	1.20574	4.47615	3.71237	22.3261	18.2996	6.09435
Gtf2h1	226	ENSMUSG00000006599	ENSMUSG00000006599	LPS+BCR-up	0.000149	1.35191	2.71702	2.00976	26.2101	19.1898	11.5026
Wbp5	227	ENSMUSG00000042712	ENSMUSG00000042712	LPS+BCR-up	0.000156	1.79669	6.22706	3.46585	29.1024	15.6499	5.49937
Ago2	228	ENSMUSG00000036698	ENSMUSG00000036698	LPS+BCR-up	6.95e-05	1.59633	5.57035	3.48947	52.9372	33.1506	10.8714
Ngfrap1	229	ENSMUSG00000046432	ENSMUSG00000046432	LPS+BCR-up	0.000178	1.62189	6.92666	4.27073	27.1059	16.9963	4.45238
Wdr26	230	ENSMUSG00000038733	ENSMUSG00000038733	BCR-up	0.00187	1.99309	3.86734	1.94038	151.846	74.9804	44.9963
Slc38a1	231	ENSMUSG00000023169	ENSMUSG00000023169	BCR-up	0.000748	1.79111	2.93344	1.63778	40.26	22.6973	15.666
Impact	232	ENSMUSG00000024423	ENSMUSG00000024423	BCR-up	0.00177	3.89043	10.5625	2.715	28.9694	6.86824	2.96651
Vps26a	233	ENSMUSG00000020078	ENSMUSG00000020078	BCR-up	0.000562	1.87228	3.2599	1.74114	32.0262	17.2705	11.2043
Ddit3	234	ENSMUSG00000025408	ENSMUSG00000025408	BCR-up	2.13e-05	2.18742	4.63615	2.11946	35.5971	16.1902	8.95315
Slc3a2	235	ENSMUSG00000010095	ENSMUSG00000010095	BCR-up	0.00312	2.3719	5.00746	2.11116	52.0874	21.6525	11.8431
Hpgds	236	ENSMUSG00000029919	ENSMUSG00000029919	BCR-up	0.00111	3.07297	9.54972	3.10765	25.9372	8.43002	3.11172
Usp6nl	237	ENSMUSG00000039046	ENSMUSG00000039046	BCR-up	0.0043	2.05976	4.04418	1.96342	45.5003	22.2904	13.0828
Gm129	238	ENSMUSG00000038550	ENSMUSG00000038550	BCR-up	0.00229	4.95509	27.3472	5.51901	23.8234	4.83273	0.686721
Gm12902	239	ENSMUSG00000082515	ENSMUSG00000082515	BCR-up	0.00951	1.81498	3.86085	2.12721	12.2031	6.67476	3.61825
Fosl2	240	ENSMUSG00000029135	ENSMUSG00000029135	BCR-up	0.0013	2.39326	11.0482	4.61637	9.83479	4.01472	0.101096
Ing3	241	ENSMUSG00000029670	ENSMUSG00000029670	BCR-up	0.000421	1.45636	2.56835	1.76354	38.5057	26.5324	17.0846
Gstm1	242	ENSMUSG00000058135	ENSMUSG00000058135	BCR-up	0.000855	1.46621	2.62223	1.78844	8.39104	5.97131	3.53647
Gm25517	243	ENSMUSG00000065799	ENSMUSG00000065799	BCR-up	0.000529	1.86026	4.4788	2.40762	74.7822	42.5356	18.8007
Ago2	244	ENSMUSG00000093631	ENSMUSG00000093631	BCR-up	0.000563	1.64939	3.82559	2.3194	17.5537	10.5797	5.21037
Bri3	245	ENSMUSG00000047843	ENSMUSG00000047843	BCR-up	0.000793	2.32721	7.71858	3.31667	42.2485	17.9679	6.22579
Ptpn22	246	ENSMUSG00000027843	ENSMUSG00000027843	BCR-up	0.00751	2.16475	5.59087	2.58269	59.7619	28.6396	12.2346
Sc5d	247	ENSMUSG00000032018	ENSMUSG00000032018	BCR-up	0.000259	1.58559	2.87025	1.81021	11.3077	7.11608	4.5811
Stt3b	248	ENSMUSG00000032437	ENSMUSG00000032437	BCR-up	7.75e-06	1.47118	2.45791	1.6707	48.1821	32.668	22.8131
Il7r	249	ENSMUSG00000003882	ENSMUSG00000003882	BCR-up	0.000426	2.16041	5.20093	2.40738	4.55924	2.12934	0.269359
AB041803	250	ENSMUSG00000044471	ENSMUSG00000044471	BCR-up	0.00362	2.44153	3.76583	1.54241	21.0864	7.88194	6.22209
Fnip1	251	ENSMUSG00000035992	ENSMUSG00000035992	BCR-up	0.0014	2.72	4.92208	1.80959	23.4091	8.37743	5.38461
Gm6776	252	ENSMUSG00000047509	ENSMUSG00000047509	BCR-up	0.000585	3.36629	6.34433	1.88467	9.37304	2.79602	1.64391
Vps18	253	ENSMUSG00000034216	ENSMUSG00000034216	BCR-up	0.0041	2.01906	3.02562	1.49853	7.94034	3.96546	3.06587
Ctdp1	254	ENSMUSG00000033323	ENSMUSG00000033323	BCR-up	0.000352	1.98481	3.1548	1.58947	25.9297	13.0383	9.51688
Pik3ip1	255	ENSMUSG00000034614	ENSMUSG00000034614	BCR-up	0.000732	4.30253	7.92106	1.84102	101.516	23.5487	14.733
Baiap2l1	256	ENSMUSG00000038859	ENSMUSG00000038859	BCR-up	0.0172	3.81567	6.38869	1.67433	5.60187	1.46582	0.360479
Tnfrsf26	257	ENSMUSG00000045362	ENSMUSG00000045362	BCR-up	0.00385	2.41179	3.33314	1.38202	7.46724	3.00278	2.47555
E330020D12Rik	258	ENSMUSG00000073538	ENSMUSG00000073538	BCR-up	0.00153	4.76649	8.40176	1.76267	31.4841	6.8667	4.52873
Lztfl1	259	ENSMUSG00000025245	ENSMUSG00000025245	BCR-up	0.00877	4.3512	7.06509	1.62371	69.0859	16.96	11.1666
Gm11932	260	ENSMUSG00000087049	ENSMUSG00000087049	BCR-up	0.0226	2.61409	2.18957	0.837606	20.3796	8.15323	10.8568
Uap1l1	261	ENSMUSG00000026956	ENSMUSG00000026956	BCR-up	0.0152	3.43167	2.5108	0.731655	35.0301	10.4869	16.3021
Slc26a11	262	ENSMUSG00000039908	ENSMUSG00000039908	BCR-up	0.013	4.61306	4.18232	0.906625	14.1359	2.96542	3.77861
Gm16515	263	ENSMUSG00000018931	ENSMUSG00000018931	BCR-up	0.00709	2.966	2.75118	0.927571	10.4949	4.03644	4.37111
Snn	264	ENSMUSG00000037972	ENSMUSG00000037972	BCR-up	0.00468	2.27099	2.04069	0.898592	102.11	44.2894	57.8542
Dpp7	265	ENSMUSG00000026958	ENSMUSG00000026958	BCR-up	0.0109	3.89872	3.45404	0.885941	29.7458	7.33765	9.6212
Elmsan1	266	ENSMUSG00000042507	ENSMUSG00000042507	BCR-up	0.008	4.65644	3.77295	0.810265	81.7858	17.5233	24.8336
Lgals8	267	ENSMUSG00000057554	ENSMUSG00000057554	BCR-up	0.00319	2.24898	2.0803	0.924999	105.574	46.8768	57.648
Gm22706	268	ENSMUSG00000088532	ENSMUSG00000088532	BCR-up	0.0155	36.9759	42.5667	1.1512	48.2381	0	0
Gm14423	269	ENSMUSG00000082803	ENSMUSG00000082803	BCR-up	0.00892	2.70015	2.79302	1.0344	127.698	40.9948	43.4597
Mapre2	270	ENSMUSG00000024277	ENSMUSG00000024277	BCR-up	0.00438	2.55286	2.37932	0.932021	46.7681	17.2166	19.5941
Rragd	271	ENSMUSG00000028278	ENSMUSG00000028278	BCR-up	0.00446	5.79128	5.79072	0.999904	6.0202	0.891297	0.820966
Trib2	272	ENSMUSG00000020601	ENSMUSG00000020601	BCR-up	0.00109	3.21265	3.37957	1.05195	16.6431	5.18096	5.67512
Gpr137c	273	ENSMUSG00000049092	ENSMUSG00000049092	BCR-up	0.000934	2.65789	2.86309	1.0772	5.31455	1.99968	2.14051
Klhl21	274	ENSMUSG00000073700	ENSMUSG00000073700	BCR-up	0.0243	2.28451	2.3075	1.01006	5.67306	2.4027	2.48922
Mfsd12	275	ENSMUSG00000034854	ENSMUSG00000034854	BCR-up	0.029	2.57169	2.06849	0.804332	3.51862	1.22047	1.75835
Gm17020	276	ENSMUSG00000091149	ENSMUSG00000091149	BCR-up	0.0258	5.58016	4.61707	0.827409	7.1296	0.797574	1.47945
Slc37a3	277	ENSMUSG00000029924	ENSMUSG00000029924	BCR-up	0.0327	2.39891	2.59233	1.08063	5.47228	2.1006	2.59463
Gm15765	278	ENSMUSG00000082463	ENSMUSG00000082463	BCR-up	0.0286	2.9536	2.58705	0.875895	7.42372	2.57036	3.36423
Gm22729	279	ENSMUSG00000088713	ENSMUSG00000088713	BCR-up	0.0399	11.2116	21.6534	1.93134	18.8561	1.4073	0
Gm17147	280	ENSMUSG00000090939	ENSMUSG00000090939	BCR-up	0.03	4.5955	7.48512	1.6288	10.5725	2.42306	1.41133
Tex2	281	ENSMUSG00000040548	ENSMUSG00000040548	BCR-up	0.0269	1.8658	2.45008	1.31315	5.06269	2.65321	2.34016
Gm15472	282	ENSMUSG00000084760	ENSMUSG00000084760	BCR-up	0.0391	4.23362	5.19566	1.22724	13.1507	3.06138	2.9228
Rmnd5b	283	ENSMUSG00000001054	ENSMUSG00000001054	BCR-up	0.0435	2.36481	2.83892	1.20048	32.0561	13.6489	13.0184
Tecpr1	284	ENSMUSG00000066621	ENSMUSG00000066621	BCR-up	0.0159	4.25892	5.43795	1.27684	51.1218	11.4685	9.71142
Bhlhe41	285	ENSMUSG00000030256	ENSMUSG00000030256	BCR-up	0.0128	4.12048	4.64778	1.12797	5.30065	1.28332	1.30808
Mnt	286	ENSMUSG00000000282	ENSMUSG00000000282	BCR-up	0.0262	2.44453	3.53774	1.44721	21.9974	9.10315	7.73775
Sh2d2a	287	ENSMUSG00000028071	ENSMUSG00000028071	BCR-up	0.0216	2.36829	3.31095	1.39803	8.72733	3.70165	3.2285
Lamtor1	288	ENSMUSG00000030842	ENSMUSG00000030842	BCR-up	0.00985	1.83459	2.36616	1.28975	30.9752	16.9879	15.1344
Gm13392	289	ENSMUSG00000083373	ENSMUSG00000083373	BCR-up	0.00645	3.46228	6.07073	1.75339	231.623	66.8197	34.5731
Rgs2	290	ENSMUSG00000026360	ENSMUSG00000026360	BCR-up	0.029	2.66968	4.86091	1.82079	112.627	43.2178	28.1811
Kif18a	291	ENSMUSG00000027115	ENSMUSG00000027115	BCR-up	0.0173	1.75812	2.40121	1.36578	3.92914	2.16384	1.83561
Atp6v1d	292	ENSMUSG00000021114	ENSMUSG00000021114	BCR-up	0.0127	1.69507	2.41995	1.42765	32.101	18.9636	15.2889
Smcr8	293	ENSMUSG00000049323	ENSMUSG00000049323	BCR-up	0.0077	1.61387	2.39016	1.48101	23.5901	14.7929	11.4022
Aff1	294	ENSMUSG00000029313	ENSMUSG00000029313	BCR-up	0.0471	1.63417	2.34106	1.43256	59.1575	38.035	31.1587
Cnot8	295	ENSMUSG00000020515	ENSMUSG00000020515	BCR-up	0.0232	1.913	2.55993	1.33817	29.5303	15.5007	13.2226
Mfsd1	296	ENSMUSG00000027775	ENSMUSG00000027775	BCR-up	0.0212	1.75698	2.38306	1.35634	21.5609	12.5304	10.435
Tfip11	297	ENSMUSG00000029345	ENSMUSG00000029345	BCR-up	0.00226	1.61953	2.64008	1.63015	15.9814	9.85797	7.01356
Flcn	298	ENSMUSG00000032633	ENSMUSG00000032633	BCR-up	0.0035	2.42892	5.70678	2.34952	39.3143	15.1493	7.6639
Rabgef1	299	ENSMUSG00000025340	ENSMUSG00000025340	BCR-up	0.00235	1.70224	3.11009	1.82706	26.518	15.3433	9.81788
Gns	300	ENSMUSG00000034707	ENSMUSG00000034707	BCR-up	0.0109	1.41645	2.04603	1.44448	50.3942	36.1855	28.4056
Ilf3	301	ENSMUSG00000032178	ENSMUSG00000032178	BCR-up	0.00693	2.35168	7.16233	3.04562	82.4785	35.0331	13.2531
Prosc	302	ENSMUSG00000031485	ENSMUSG00000031485	BCR-up	0.0045	1.66828	3.47714	2.08426	21.591	12.7772	7.05434
Pcyt1a	303	ENSMUSG00000005615	ENSMUSG00000005615	BCR-up	0.00376	1.82233	3.87073	2.12405	9.45857	5.218	2.82632
Ubn1	304	ENSMUSG00000039473	ENSMUSG00000039473	BCR-up	0.00372	1.50529	2.39492	1.591	13.0627	8.70569	6.37783
Cd36	305	ENSMUSG00000002944	ENSMUSG00000002944	BCR-up	0.00557	1.55717	2.64169	1.69647	24.9448	15.9625	10.8492
Zfand5	306	ENSMUSG00000024750	ENSMUSG00000024750	BCR-up	0.0049	1.84221	3.49579	1.8976	91.8932	49.7126	30.2011
Nfatc1	307	ENSMUSG00000033016	ENSMUSG00000033016	BCR-up	0.00494	1.60212	2.77773	1.73378	74.4053	46.6147	30.7646
Fosb	308	ENSMUSG00000003545	ENSMUSG00000003545	BCR-up	0.046	2.49067	6.53133	2.62232	6.18553	2.28111	0.242207
Cstb	309	ENSMUSG00000005054	ENSMUSG00000005054	BCR-up	0.0245	2.05182	4.27683	2.08441	58.8397	25.2276	14.0124
Utp14b	310	ENSMUSG00000079470	ENSMUSG00000079470	BCR-up	0.0115	2.23092	4.30344	1.92899	9.1843	4.18485	2.67321
Wdr62	311	ENSMUSG00000037020	ENSMUSG00000037020	BCR-up	0.0107	1.67496	2.74974	1.64168	3.63924	2.07926	1.36355
Igf2r	312	ENSMUSG00000023830	ENSMUSG00000023830	BCR-up	0.0431	3.21113	11.0747	3.44883	41.5491	14.6226	3.87008
Egr3	313	ENSMUSG00000033730	ENSMUSG00000033730	BCR-up	0.0174	3.05827	9.38389	3.06837	84.6989	26.0119	10.7659
Pdxk	314	ENSMUSG00000032788	ENSMUSG00000032788	BCR-up	0.019	2.79425	7.58998	2.71629	22.0765	8.21049	3.30806
Zfp691	315	ENSMUSG00000045268	ENSMUSG00000045268	BCR-up	0.0145	1.54698	2.41226	1.55934	11.4853	7.39223	5.49399
Gm6377	316	ENSMUSG00000048621	ENSMUSG00000048621	BCR-up	0.0449	2.34741	5.25581	2.23898	41.1752	16.6406	7.68045
Dclre1c	317	ENSMUSG00000026648	ENSMUSG00000026648	BCR-up	0.0245	2.9758	5.40506	1.81634	73.2758	24.1121	15.9072
Tpst2	318	ENSMUSG00000029344	ENSMUSG00000029344	BCR-up	0.00486	2.53869	4.98569	1.96388	65.0225	25.4948	14.9894
Fam105b	319	ENSMUSG00000046034	ENSMUSG00000046034	BCR-up	0.0084	1.88667	3.00059	1.59042	55.4241	29.3724	21.2137
Slc23a2	320	ENSMUSG00000027340	ENSMUSG00000027340	BCR-up	0.0158	1.99251	3.11055	1.56112	24.2919	12.0828	8.92079
Pea15a	321	ENSMUSG00000013698	ENSMUSG00000013698	BCR-up	0.0228	1.82426	2.87611	1.57659	12.9796	7.10562	5.17959
Fam213a	322	ENSMUSG00000021792	ENSMUSG00000021792	BCR-up	0.0302	1.76653	3.12616	1.76966	27.0209	16.5743	9.98897
Apoe	323	ENSMUSG00000002985	ENSMUSG00000002985	BCR-up	0.0465	1.64425	3.04265	1.85048	121.375	70.6629	48.2824
Rnf185	324	ENSMUSG00000020448	ENSMUSG00000020448	BCR-up	0.0474	1.40294	2.02534	1.44365	6.934	5.13061	3.79978
Amz1	325	ENSMUSG00000050022	ENSMUSG00000050022	BCR-up	0.0101	2.38952	5.36074	2.24344	8.32216	3.42866	1.92513
Ephx1	326	ENSMUSG00000038776	ENSMUSG00000038776	BCR-up	0.0374	1.48602	2.73825	1.84267	66.496	46.2222	27.9404
Nr4a3	352	ENSMUSG00000028341	ENSMUSG00000028341	LPS+BCR-UP	0.00215	2.00312	94.19	47.0217	142.396	60.8784	1.37178
Bend3	353	ENSMUSG00000038214	ENSMUSG00000038214	LPS+BCR-UP	0.00257	1.37367	9.85941	7.17744	10.7957	7.33326	0.952218
Gabarapl1	354	ENSMUSG00000030161	ENSMUSG00000030161	LPS+BCR-UP	0.005	1.16407	4.69916	4.03684	4.55629	3.8949	1.01814
Il1r2	355	ENSMUSG00000026073	ENSMUSG00000026073	LPS+BCR-UP	0.00213	1.1433	26.9849	23.6027	23.5055	20.8821	0.193544
Tbk1	356	ENSMUSG00000020115	ENSMUSG00000020115	LPS+BCR-UP	0.00123	1.05607	2.09549	1.98423	21.4448	20.3071	11.9238
Rilpl2	357	ENSMUSG00000029401	ENSMUSG00000029401	LPS+BCR-UP	0.00314	1.14866	9.55181	8.31558	54.5257	46.9322	6.4757
Tbrg4	358	ENSMUSG00000000384	ENSMUSG00000000384	LPS+BCR-UP	0.00435	1.05099	2.21021	2.10298	42.0559	39.1224	21.2304
Cep120	359	ENSMUSG00000048799	ENSMUSG00000048799	LPS+BCR-UP	0.00129	1.09763	2.10678	1.91938	17.5659	15.9779	9.65425
Gp49a	360	ENSMUSG00000089672	ENSMUSG00000089672	LPS+BCR-UP	0.00514	1.04926	24.4222	23.2758	51.0303	50.8143	2.39012
Tnfrsf1b	361	ENSMUSG00000028599	ENSMUSG00000028599	LPS+BCR-UP	0.00451	1.0258	6.04685	5.89476	35.8751	35.0484	6.78232
Wbscr16	362	ENSMUSG00000061979	ENSMUSG00000061979	LPS+BCR-UP	0.00434	1.01477	2.15344	2.1221	6.69156	6.66734	3.6348
March3	363	ENSMUSG00000032656	ENSMUSG00000032656	LPS+BCR-UP	0.00387	1.03443	4.04011	3.90562	8.11566	8.47035	2.44339
Atf4	364	ENSMUSG00000042406	ENSMUSG00000042406	LPS+BCR-UP	0.00312	1.03467	3.13164	3.0267	134.085	125.329	47.6088
Hilpda	365	ENSMUSG00000043421	ENSMUSG00000043421	LPS+BCR-UP	0.0097	1.17488	15.5957	13.2743	23.1542	20.4821	1.70708
Tob2	366	ENSMUSG00000048546	ENSMUSG00000048546	LPS+BCR-UP	0.0103	1.07784	3.28282	3.04575	26.2867	23.3913	9.04282
Slc7a1	367	ENSMUSG00000041313	ENSMUSG00000041313	LPS+BCR-UP	0.00866	1.16356	6.83484	5.8741	32.5802	28.1205	5.47021
Surf2	368	ENSMUSG00000014873	ENSMUSG00000014873	LPS+BCR-UP	0.00806	1.07226	2.43091	2.26709	32.5023	30.2045	15.3398
Jarid2	369	ENSMUSG00000038518	ENSMUSG00000038518	LPS+BCR-UP	0.00608	1.0796	3.383	3.13357	173.353	158.907	58.4915
Adnp2	370	ENSMUSG00000053950	ENSMUSG00000053950	LPS+BCR-UP	0.0128	1.08074	2.76809	2.56128	9.0801	8.33282	3.75562
Satb1	371	ENSMUSG00000023927	ENSMUSG00000023927	LPS+BCR-UP	0.00585	1.10956	7.8107	7.03948	583.803	518.196	88.3538
Snora75	372	ENSMUSG00000064837	ENSMUSG00000064837	LPS+BCR-UP	0.007	1.0858	3.74723	3.45112	127.062	117.174	38.6564
Wdr4	373	ENSMUSG00000024037	ENSMUSG00000024037	LPS+BCR-UP	0.00342	1.10302	3.23566	2.93345	13.0572	11.8923	4.67087
Ppm1g	374	ENSMUSG00000029147	ENSMUSG00000029147	LPS+BCR-UP	0.0089	1.0773	2.49414	2.31518	44.5605	41.1282	20.4879
Slc20a1	375	ENSMUSG00000027397	ENSMUSG00000027397	LPS+BCR-UP	0.00457	1.33937	6.82757	5.09759	56.5358	42.215	9.36538
Ccdc115	376	ENSMUSG00000042111	ENSMUSG00000042111	LPS+BCR-UP	0.00531	1.13041	2.44534	2.16323	14.9861	13.2868	7.02759
Atg2b	377	ENSMUSG00000041341	ENSMUSG00000041341	LPS+BCR-UP	0.00892	1.09556	2.1853	1.9947	10.9657	9.98261	5.76307
Mreg	378	ENSMUSG00000039395	ENSMUSG00000039395	LPS+BCR-UP	0.00677	1.49319	18.999	12.7238	44.1533	28.9204	2.62706
Gm10553	379	ENSMUSG00000073631	ENSMUSG00000073631	LPS+BCR-UP	0.0142	1.25555	4.80243	3.82497	20.4966	18.3839	5.16223
Nat10	380	ENSMUSG00000027185	ENSMUSG00000027185	LPS+BCR-UP	0.0126	1.12505	2.76901	2.46124	34.063	31.6521	14.7585
Nampt	381	ENSMUSG00000020572	ENSMUSG00000020572	LPS+BCR-UP	0.00899	1.38357	10.2181	7.38531	57.5212	43.8111	6.3256
Adck3	382	ENSMUSG00000026489	ENSMUSG00000026489	LPS+BCR-UP	0.00731	1.23952	5.74647	4.63605	135.234	116.277	27.4355
Osgin2	383	ENSMUSG00000041153	ENSMUSG00000041153	LPS+BCR-UP	0.0247	1.15922	6.9432	5.98956	27.048	25.9955	4.33601
D1Ertd622e	384	ENSMUSG00000044768	ENSMUSG00000044768	LPS+BCR-UP	0.0186	1.07504	2.68285	2.49557	29.4002	27.3233	12.5751
Med7	385	ENSMUSG00000020397	ENSMUSG00000020397	LPS+BCR-UP	0.019	1.14053	3.13153	2.74567	32.9074	28.0173	12.1777
Plek	386	ENSMUSG00000020120	ENSMUSG00000020120	LPS+BCR-UP	0.0181	1.31535	5.94684	4.5211	220.537	176.543	42.7323
Nfe2l2	387	ENSMUSG00000015839	ENSMUSG00000015839	LPS+BCR-UP	0.0226	1.20046	3.41207	2.84231	55.5889	44.5743	18.4491
Gm8775	388	ENSMUSG00000091223	ENSMUSG00000091223	LPS+BCR-UP	0.0162	1.14516	2.58028	2.2532	28.5373	24.6501	12.6311
Klf10	389	ENSMUSG00000037465	ENSMUSG00000037465	LPS+BCR-UP	0.0154	1.32162	11.6867	8.84271	16.4982	13.2139	1.62208
Rhob	390	ENSMUSG00000054364	ENSMUSG00000054364	LPS+BCR-UP	0.0161	1.19871	6.45171	5.38222	13.8956	11.0625	2.40394
Gna13	391	ENSMUSG00000020611	ENSMUSG00000020611	LPS+BCR-UP	0.0113	1.11128	3.03619	2.73216	55.8163	49.8225	20.9674
AC117663.2	392	ENSMUSG00000086802	ENSMUSG00000086802	LPS+BCR-UP	0.0109	1.2875	4.79786	3.7265	9.94909	7.85808	2.41303
Il6st	393	ENSMUSG00000021756	ENSMUSG00000021756	LPS+BCR-UP	0.0129	1.29452	4.1787	3.22799	14.1558	10.7899	3.84532
Dusp1	394	ENSMUSG00000024190	ENSMUSG00000024190	LPS+BCR-UP	0.0168	0.958894	12.769	13.3164	42.9309	35.0748	4.17361
Ntmt1	395	ENSMUSG00000026857	ENSMUSG00000026857	LPS+BCR-UP	0.0207	0.946777	3.18419	3.36319	16.6239	18.3449	5.98081
Eif4a1	396	ENSMUSG00000059796	ENSMUSG00000059796	LPS+BCR-UP	0.0266	0.938425	3.45194	3.67844	175.131	208.129	58.3047
Srfbp1	397	ENSMUSG00000024528	ENSMUSG00000024528	LPS+BCR-UP	0.0219	0.954824	3.2865	3.442	15.8006	17.3483	5.52219
Qtrtd1	398	ENSMUSG00000022704	ENSMUSG00000022704	LPS+BCR-UP	0.0196	0.971316	2.73466	2.81542	22.2274	24.3388	9.44996
Lilrb4	399	ENSMUSG00000062593	ENSMUSG00000062593	LPS+BCR-UP	0.018	0.854106	9.5967	11.236	22.2137	28.3096	2.66172
Ftsj3	400	ENSMUSG00000020706	ENSMUSG00000020706	LPS+BCR-UP	0.0271	0.917113	2.80894	3.0628	52.6462	60.723	21.3609
Tagap1	401	ENSMUSG00000052031	ENSMUSG00000052031	LPS+BCR-UP	0.0342	0.966887	3.96575	4.10157	28.6601	30.8891	8.31182
St6galnac4	402	ENSMUSG00000079442	ENSMUSG00000079442	LPS+BCR-UP	0.0335	0.961508	3.37075	3.50569	26.5652	28.4623	9.05551
Ccnl1	403	ENSMUSG00000027829	ENSMUSG00000027829	LPS+BCR-UP	0.0492	0.977264	2.36612	2.42117	180.821	194.823	86.8213
Nle1	404	ENSMUSG00000020692	ENSMUSG00000020692	LPS+BCR-UP	0.0365	0.92066	3.37557	3.66647	27.0733	31.035	9.06498
Cluh	405	ENSMUSG00000020741	ENSMUSG00000020741	LPS+BCR-UP	0.0313	0.976517	2.66641	2.73053	15.1148	15.7689	6.50284
Polr3d	406	ENSMUSG00000000776	ENSMUSG00000000776	LPS+BCR-UP	0.0208	1.01859	3.51485	3.45071	9.72565	9.82091	3.17519
Fdxacb1	407	ENSMUSG00000037845	ENSMUSG00000037845	LPS+BCR-UP	0.0242	0.990748	2.66022	2.68506	10.7816	11.0577	4.63786
Alkbh1	408	ENSMUSG00000079036	ENSMUSG00000079036	LPS+BCR-UP	0.0149	0.984061	2.8068	2.85226	38.7689	39.8518	15.863
Sun2	409	ENSMUSG00000042524	ENSMUSG00000042524	LPS+BCR-UP	0.0143	1.0223	2.65081	2.59298	97.6845	97.9548	42.5735
Slc29a1	410	ENSMUSG00000023942	ENSMUSG00000023942	LPS+BCR-UP	0.0137	1.01882	2.09376	2.05509	10.7129	10.5412	5.89139
Chrac1	411	ENSMUSG00000068391	ENSMUSG00000068391	LPS+BCR-UP	0.00841	0.997986	2.13479	2.1391	23.0758	23.347	12.5278
Irf4	412	ENSMUSG00000021356	ENSMUSG00000021356	LPS+BCR-UP	0.0222	1.09336	11.4092	10.435	286.021	263.644	28.3451
Gm13316	413	ENSMUSG00000085281	ENSMUSG00000085281	LPS+BCR-UP	0.0334	1.04197	3.29386	3.16119	15.9539	13.9249	5.50218
Mif	414	ENSMUSG00000033307	ENSMUSG00000033307	LPS+BCR-UP	0.027	1.05262	3.23719	3.07538	143.492	123.631	49.6219
Tagap	415	ENSMUSG00000033450	ENSMUSG00000033450	LPS+BCR-UP	0.0396	1.08887	6.2439	5.73431	43.703	49.8305	8.07593
B4galt5	416	ENSMUSG00000017929	ENSMUSG00000017929	LPS+BCR-UP	0.0418	1.077	3.58732	3.33085	108.8	85.1646	33.4599
Rasgef1b	417	ENSMUSG00000029333	ENSMUSG00000029333	LPS+BCR-UP	0.0487	1.18767	6.60325	5.55984	232.521	225.145	39.1686
Mettl1	418	ENSMUSG00000006732	ENSMUSG00000006732	LPS+BCR-UP	0.039	1.17796	3.65864	3.10592	11.9518	10.5564	3.75671
Zbtb21	419	ENSMUSG00000046962	ENSMUSG00000046962	LPS+BCR-UP	0.0244	1.10468	3.49499	3.16381	7.43788	7.03409	2.45292
Llph	420	ENSMUSG00000020224	ENSMUSG00000020224	LPS+BCR-UP	0.0266	1.05867	2.7016	2.55188	63.5395	54.3978	26.3133
Atf3	421	ENSMUSG00000026628	ENSMUSG00000026628	LPS+BCR-UP	0.04	1.97135	21.487	10.8997	18.7483	10.871	0.28127
Nr1d2	422	ENSMUSG00000021775	ENSMUSG00000021775	LPS+BCR-UP	0.0367	1.30492	3.17859	2.43585	23.9948	18.2094	8.59642
Vegfa	423	ENSMUSG00000023951	ENSMUSG00000023951	LPS+BCR-UP	0.0494	2.0467	15.0746	7.36529	13.1275	7.12703	0.171153
AL663090.1	424	ENSMUSG00000089637	ENSMUSG00000089637	LPS+BCR-UP	0.0318	1.22143	2.12623	1.74077	28.001	21.235	14.1023
Zfp507	425	ENSMUSG00000044452	ENSMUSG00000044452	LPS+BCR-UP	0.0294	1.22396	2.64367	2.15994	12.7009	10.6099	5.54814
Pdhx	426	ENSMUSG00000010914	ENSMUSG00000010914	LPS+BCR-UP	0.0382	1.18552	2.06602	1.74271	10.28	8.60177	5.69048
Maff	427	ENSMUSG00000042622	ENSMUSG00000042622	LPS+BCR-UP	0.0396	1.60493	18.8437	11.7411	16.7565	11.5725	0.304594
B630005N14Rik	428	ENSMUSG00000042742	ENSMUSG00000042742	LPS+BCR-UP	0.0323	1.12475	2.10123	1.86817	15.0378	13.1641	8.11164
Gem	429	ENSMUSG00000028214	ENSMUSG00000028214	LPS+BCR-UP	0.0414	1.44648	9.57393	6.61877	26.784	20.5343	3.21945
Mir22hg	430	ENSMUSG00000085148	ENSMUSG00000085148	LPS+BCR-UP	0.00635	1.85982	16.2109	8.7164	23.2956	11.1045	1.45806
Gm15817	431	ENSMUSG00000084878	ENSMUSG00000084878	LPS+BCR-UP	0.007	1.44759	6.19099	4.27677	5.5553	3.71545	0.990321
Tnfrsf12a	432	ENSMUSG00000023905	ENSMUSG00000023905	LPS+BCR-UP	0.0122	1.29407	4.29189	3.31659	4.28831	3.25426	1.105
Lonrf1	433	ENSMUSG00000039633	ENSMUSG00000039633	LPS+BCR-UP	0.0163	1.29877	4.03263	3.10495	3.74095	2.70647	0.478432
Insig1	434	ENSMUSG00000045294	ENSMUSG00000045294	LPS+BCR-UP	0.0241	1.40414	5.79787	4.12914	34.2434	22.6081	6.32984
Ninj1	435	ENSMUSG00000037966	ENSMUSG00000037966	LPS+BCR-UP	0.0361	1.4495	5.21803	3.59989	18.2948	11.3339	3.68149
Cyp51	436	ENSMUSG00000001467	ENSMUSG00000001467	LPS+BCR-UP	0.0246	1.25514	3.44314	2.74323	32.1529	22.7601	9.52323
Dusp3	437	ENSMUSG00000003518	ENSMUSG00000003518	LPS+BCR-UP	0.017	1.46162	6.0532	4.14144	37.4028	23.8116	6.93024
Impdh1	438	ENSMUSG00000003500	ENSMUSG00000003500	LPS+BCR-UP	0.0127	1.33812	4.2755	3.19515	17.1273	12.675	4.5668
Ppp4r2	439	ENSMUSG00000052144	ENSMUSG00000052144	LPS+BCR-UP	0.0211	1.30544	3.79481	2.90691	42.7313	33.3192	13.0668
Tatdn2	440	ENSMUSG00000056952	ENSMUSG00000056952	LPS+BCR-UP	0.00897	1.42289	4.25599	2.9911	57.3072	44.2395	17.1663
Slc16a6	441	ENSMUSG00000041920	ENSMUSG00000041920	LPS+BCR-UP	0.0135	1.32515	3.66786	2.76789	52.5034	40.8068	16.9682
Litaf	442	ENSMUSG00000022500	ENSMUSG00000022500	LPS+BCR-UP	0.0245	1.13697	16.6287	14.6254	98.2873	85.7557	7.64977
Homer1	443	ENSMUSG00000007617	ENSMUSG00000007617	LPS+BCR-UP	0.0216	1.06882	4.01146	3.75316	12.4764	11.9919	3.42262
Pes1	444	ENSMUSG00000020430	ENSMUSG00000020430	LPS+BCR-UP	0.0198	1.01994	3.30002	3.2355	39.2391	39.7772	13.2198
Plcxd2	445	ENSMUSG00000087141	ENSMUSG00000087141	LPS+BCR-UP	0.0153	1.1622	9.46742	8.1461	9.68412	8.18802	0.870734
Itgav	446	ENSMUSG00000027087	ENSMUSG00000027087	LPS+BCR-UP	0.0213	1.05308	3.3822	3.21174	28.6962	27.1599	9.48954
Myo1e	447	ENSMUSG00000032220	ENSMUSG00000032220	LPS+BCR-UP	0.0296	0.98507	3.71155	3.76781	108.875	109.17	33.0715
Gm20536	448	ENSMUSG00000092386	ENSMUSG00000092386	LPS+BCR-UP	0.0279	0.981249	2.92308	2.97894	23.196	22.9335	8.22882
Sp140	449	ENSMUSG00000070031	ENSMUSG00000070031	LPS+BCR-UP	0.0332	1.03411	2.31002	2.23382	160.629	153.542	77.5419
Fos	450	ENSMUSG00000021250	ENSMUSG00000021250	LPS+BCR-UP	0.0211	1.02884	13.5874	13.2064	12.9222	12.8334	0.991402
Pprc1	451	ENSMUSG00000055491	ENSMUSG00000055491	LPS+BCR-UP	0.0225	0.993904	3.80544	3.82878	48.7839	49.5406	14.5272
Pvr	452	ENSMUSG00000040511	ENSMUSG00000040511	LPS+BCR-UP	0.0173	0.958681	4.24563	4.42862	7.99115	8.36271	2.17052
Dnajb2	453	ENSMUSG00000026203	ENSMUSG00000026203	LPS+BCR-UP	0.0188	0.980824	3.45057	3.51803	7.34855	7.79807	2.05349
Pogk	454	ENSMUSG00000040596	ENSMUSG00000040596	LPS+BCR-UP	0.0144	0.931347	5.22844	5.61385	5.18912	5.47274	0.942227
Osbpl8	455	ENSMUSG00000020189	ENSMUSG00000020189	LPS+BCR-UP	0.021	0.983175	2.48919	2.53179	23.1915	23.3193	10.3392
C030046E11Rik	456	ENSMUSG00000038658	ENSMUSG00000038658	LPS+BCR-UP	0.0131	1.01221	3.16628	3.1281	31.4441	30.0373	10.7652
Rps6kb1	457	ENSMUSG00000020516	ENSMUSG00000020516	LPS+BCR-UP	0.0138	1.01022	2.09069	2.06955	44.7111	44.1512	24.5605
Tgif2	458	ENSMUSG00000062175	ENSMUSG00000062175	LPS+BCR-UP	0.0134	0.884217	3.39699	3.84181	11.8806	13.4951	3.87617
M6pr	459	ENSMUSG00000007458	ENSMUSG00000007458	LPS+BCR-UP	0.00786	0.909418	2.25032	2.47446	51.0566	56.0028	26.054
Rnf2	460	ENSMUSG00000026484	ENSMUSG00000026484	LPS+BCR-UP	0.0168	0.930616	2.83304	3.04427	27.0094	28.0718	10.5939
Tle1	461	ENSMUSG00000008305	ENSMUSG00000008305	LPS+BCR-UP	0.0125	0.940353	2.57542	2.73878	6.7938	7.0675	2.99168
Las1l	462	ENSMUSG00000057421	ENSMUSG00000057421	LPS+BCR-UP	0.0122	0.953255	2.02607	2.12543	15.8621	16.4988	8.99731
Larp1	463	ENSMUSG00000037331	ENSMUSG00000037331	LPS+BCR-UP	0.0114	0.93285	2.69213	2.88593	36.3186	38.8413	15.4954
Hccs	464	ENSMUSG00000031352	ENSMUSG00000031352	LPS+BCR-UP	0.0121	0.941523	1.98214	2.10525	6.43019	6.75752	3.72899
Slc19a1	465	ENSMUSG00000001436	ENSMUSG00000001436	LPS+BCR-UP	0.0191	0.883629	3.19251	3.61295	9.44169	10.7665	3.56401
Mettl13	466	ENSMUSG00000026694	ENSMUSG00000026694	LPS+BCR-UP	0.0199	0.903096	2.60954	2.88954	7.76019	8.48791	3.32064
Ptbp2	467	ENSMUSG00000028134	ENSMUSG00000028134	LPS+BCR-UP	0.0253	0.923509	2.00201	2.16783	9.74657	10.2314	5.45852
Ipo4	468	ENSMUSG00000002319	ENSMUSG00000002319	LPS+BCR-UP	0.0188	0.840971	3.11493	3.70397	40.3942	48.3513	15.3041
Hspa14	469	ENSMUSG00000051396	ENSMUSG00000051396	LPS+BCR-UP	0.0261	0.888943	2.13245	2.39886	30.7865	33.6885	16.122
Snhg1	470	ENSMUSG00000090867	ENSMUSG00000090867	LPS+BCR-UP	0.035	0.950459	3.27159	3.44212	24.8428	27.2077	8.4428
Eif3a	471	ENSMUSG00000024991	ENSMUSG00000024991	LPS+BCR-UP	0.0459	0.959123	2.17967	2.27257	77.9099	81.1778	41.2373
4930506C21Rik	472	ENSMUSG00000087478	ENSMUSG00000087478	LPS+BCR-UP	0.0449	0.940082	3.1448	3.34524	11.6721	12.7	3.62661
Tcerg1	473	ENSMUSG00000024498	ENSMUSG00000024498	LPS+BCR-UP	0.0459	0.900083	2.17874	2.4206	26.8459	29.6519	14.475
Cystm1	474	ENSMUSG00000046727	ENSMUSG00000046727	LPS+BCR-UP	0.0316	1.66756	15.7842	9.46544	15.5259	9.49303	0.869369
Mapkapk3	475	ENSMUSG00000032577	ENSMUSG00000032577	LPS+BCR-UP	0.0276	1.22711	3.71772	3.02966	29.7422	24.2503	9.19255
Mcm2	476	ENSMUSG00000002870	ENSMUSG00000002870	LPS+BCR-UP	0.0252	1.13995	2.21352	1.94177	11.0589	9.68742	5.7199
Ildr1	477	ENSMUSG00000022900	ENSMUSG00000022900	LPS+BCR-UP	0.038	1.45938	11.9909	8.21641	14.8162	10.3293	1.43608
Gch1	478	ENSMUSG00000037580	ENSMUSG00000037580	LPS+BCR-UP	0.0288	1.43935	8.95843	6.22392	19.5728	14.2452	2.47978
Gm15706	479	ENSMUSG00000086013	ENSMUSG00000086013	LPS+BCR-UP	0.0272	1.35026	5.53404	4.0985	4.87252	3.6745	0.792188
Sept7	480	ENSMUSG00000001833	ENSMUSG00000001833	LPS+BCR-UP	0.0253	1.17982	2.59094	2.19604	67.7859	58.2049	29.6968
Cables1	481	ENSMUSG00000040957	ENSMUSG00000040957	LPS+BCR-UP	0.029	1.37744	6.97522	5.06391	6.64925	4.62976	0.072414
Tcf7l2	482	ENSMUSG00000024985	ENSMUSG00000024985	LPS+BCR-UP	0.0411	1.1927	2.59474	2.17551	6.30417	5.39224	3.05499
Suco	483	ENSMUSG00000040297	ENSMUSG00000040297	LPS+BCR-UP	0.0215	1.12042	2.45652	2.19251	17.8744	15.8855	8.24522
Tex10	484	ENSMUSG00000028345	ENSMUSG00000028345	LPS+BCR-UP	0.0217	1.10786	2.31539	2.08998	33.7249	30.126	16.4715
B3gnt7	485	ENSMUSG00000079445	ENSMUSG00000079445	LPS+BCR-UP	0.00706	0.833683	13.5609	16.2662	12.2275	14.134	0.486137
Sc4mol	486	ENSMUSG00000031604	ENSMUSG00000031604	LPS+BCR-UP	0.0109	0.925968	2.65903	2.87162	18.4885	19.812	7.95738
Ubl4	487	ENSMUSG00000015290	ENSMUSG00000015290	LPS+BCR-UP	0.00906	0.943704	2.09602	2.22105	9.85822	10.4486	5.40267
Gm9797	488	ENSMUSG00000045455	ENSMUSG00000045455	LPS+BCR-UP	0.00769	0.864552	4.48369	5.18614	9.07576	10.6484	2.33063
Shq1	489	ENSMUSG00000035378	ENSMUSG00000035378	LPS+BCR-UP	0.00478	0.92751	2.49226	2.68704	3.79109	3.91559	1.7216
P2rx4	490	ENSMUSG00000029470	ENSMUSG00000029470	LPS+BCR-UP	0.00609	0.943341	2.3571	2.49867	39.8689	42.0474	19.4419
Iars	491	ENSMUSG00000037851	ENSMUSG00000037851	LPS+BCR-UP	0.00659	0.910923	2.10222	2.30779	43.3339	47.0412	23.8971
Fam203a	492	ENSMUSG00000022554	ENSMUSG00000022554	LPS+BCR-UP	0.00769	0.902725	1.88537	2.08853	5.20172	5.86318	3.13555
Mrrf	493	ENSMUSG00000026887	ENSMUSG00000026887	LPS+BCR-UP	0.0223	0.921568	2.37752	2.57987	11.5808	13.1774	5.69465
Aff4	494	ENSMUSG00000049470	ENSMUSG00000049470	LPS+BCR-UP	0.0285	0.919145	1.96705	2.14009	156.218	167.16	90.6636
Vps37b	495	ENSMUSG00000066278	ENSMUSG00000066278	LPS+BCR-UP	0.0111	1.03301	5.64055	5.4603	38.9469	36.6321	7.72842
Ghrl	496	ENSMUSG00000064177	ENSMUSG00000064177	LPS+BCR-UP	0.0206	0.974964	2.8414	2.91437	14.1495	12.4635	4.6819
Tinf2	497	ENSMUSG00000007589	ENSMUSG00000007589	LPS+BCR-UP	0.0162	0.990173	2.19972	2.22155	21.2735	21.1229	11.005
A530032D15Rik	498	ENSMUSG00000089844	ENSMUSG00000089844	LPS+BCR-UP	0.0305	0.994343	2.63926	2.65427	98.73	102.802	45.1557
Rell1	499	ENSMUSG00000047881	ENSMUSG00000047881	LPS+BCR-UP	0.0119	0.999534	3.19817	3.19967	11.4349	10.2952	3.87665
Gm13217	500	ENSMUSG00000082953	ENSMUSG00000082953	LPS+BCR-UP	0.0073	1.00925	2.03872	2.02003	7.82071	7.74231	4.40522
Gm12599	501	ENSMUSG00000081325	ENSMUSG00000081325	LPS+BCR-UP	0.0111	0.989823	2.06356	2.08478	6.4358	7.01401	3.62809
Asph	502	ENSMUSG00000028207	ENSMUSG00000028207	LPS+BCR-UP	0.0285	1.16268	10.1479	8.72806	11.82	8.17024	1.05728
Sat1	503	ENSMUSG00000025283	ENSMUSG00000025283	LPS+BCR-UP	0.0475	1.04862	2.18117	2.08003	103.174	93.0041	51.4667
Zfp622	504	ENSMUSG00000052253	ENSMUSG00000052253	LPS+BCR-UP	0.0275	1.09643	2.50539	2.28504	14.6038	12.693	6.34242
Plk2	505	ENSMUSG00000021701	ENSMUSG00000021701	LPS+BCR-UP	0.00826	2.47133	79.9231	32.3401	73.7203	31.8573	0.544037
AC120378.1	506	ENSMUSG00000084801	ENSMUSG00000084801	LPS+BCR-UP	0.00895	1.17497	2.37264	2.01932	4.43286	3.83195	2.19065
Fgfr1op	507	ENSMUSG00000069135	ENSMUSG00000069135	LPS+BCR-UP	0.0171	1.26795	3.4432	2.71556	48.9835	38.5422	16.1628
Myb	508	ENSMUSG00000019982	ENSMUSG00000019982	LPS+BCR-UP	0.00782	1.3023	3.7643	2.89051	6.48165	4.94198	1.96823
B4galt1	509	ENSMUSG00000028413	ENSMUSG00000028413	LPS+BCR-UP	0.00226	1.33217	4.04402	3.03566	30.0129	22.2263	8.40778
Stam2	510	ENSMUSG00000055371	ENSMUSG00000055371	LPS+BCR-UP	0.0017	1.18085	2.18718	1.85221	12.2399	10.3672	6.5807
Tollip	511	ENSMUSG00000025139	ENSMUSG00000025139	LPS+BCR-UP	0.0031	1.1612	2.37875	2.04852	13.3858	11.4795	6.41162
Per1	512	ENSMUSG00000020893	ENSMUSG00000020893	LPS+BCR-UP	0.00803	1.93419	10.0375	5.18951	48.2681	24.756	5.43942
Napa	513	ENSMUSG00000006024	ENSMUSG00000006024	LPS+BCR-UP	0.0111	1.45236	4.33785	2.98676	110.342	75.8274	28.7418
Atp6v0d1	514	ENSMUSG00000013160	ENSMUSG00000013160	LPS+BCR-UP	0.00569	1.49745	4.61394	3.08119	77.026	51.5837	19.4636
Armcx3	515	ENSMUSG00000049047	ENSMUSG00000049047	LPS+BCR-UP	0.00756	1.46736	4.07203	2.77507	7.21805	4.83066	1.96999
Heg1	516	ENSMUSG00000075254	ENSMUSG00000075254	LPS+BCR-UP	0.00458	1.44219	4.05985	2.81505	86.7943	60.4873	24.8276
Cd97	517	ENSMUSG00000002885	ENSMUSG00000002885	LPS+BCR-UP	0.00637	1.44289	3.52609	2.44377	509.175	361.491	171.801
Pcmtd1	518	ENSMUSG00000051285	ENSMUSG00000051285	LPS+BCR-UP	0.00311	1.35077	2.78205	2.0596	54.4678	40.1294	22.4733
3230401D17Rik	519	ENSMUSG00000035399	ENSMUSG00000035399	LPS+BCR-UP	0.00013	1.196	2.78995	2.33275	18.2238	15.2368	7.75805
Fam134b	520	ENSMUSG00000022270	ENSMUSG00000022270	LPS+BCR-UP	0.00167	1.29099	4.93094	3.81949	97.5633	75.5516	22.7747
Bcar3	521	ENSMUSG00000028121	ENSMUSG00000028121	LPS+BCR-UP	0.00303	1.22816	3.12334	2.5431	51.8989	41.5436	18.9338
Tpd52	522	ENSMUSG00000027506	ENSMUSG00000027506	LPS+BCR-UP	0.00105	1.27803	4.42089	3.45916	73.4146	56.2533	18.9528
Pfkp	523	ENSMUSG00000021196	ENSMUSG00000021196	LPS+BCR-UP	0.0015	1.12168	2.42609	2.16291	36.3398	32.0746	17.2897
Dmxl1	524	ENSMUSG00000037416	ENSMUSG00000037416	LPS+BCR-UP	0.00282	1.52952	8.2131	5.36973	170.65	100.562	22.0979
Plcl2	525	ENSMUSG00000038910	ENSMUSG00000038910	LPS+BCR-UP	0.00118	1.26189	3.1385	2.48714	41.7156	31.8075	15.3889
Zfp655	526	ENSMUSG00000007812	ENSMUSG00000007812	LPS+BCR-UP	0.0017	1.34331	3.14119	2.33839	22.6112	16.537	8.34441
Patl1	527	ENSMUSG00000046139	ENSMUSG00000046139	LPS+BCR-UP	0.00228	1.25978	2.57154	2.04126	15.5552	12.8114	6.81567
Suv39h2	528	ENSMUSG00000026646	ENSMUSG00000026646	LPS+BCR-UP	0.00101	1.63548	4.40899	2.69584	4.70927	2.83411	1.10915
Jmy	529	ENSMUSG00000021690	ENSMUSG00000021690	LPS+BCR-UP	0.00063	1.61769	4.34836	2.688	8.80943	5.4085	2.33028
Atp6v1c1	530	ENSMUSG00000022295	ENSMUSG00000022295	LPS+BCR-UP	0.00164	1.36269	2.62997	1.92999	17.4703	12.6986	7.6567
Malt1	531	ENSMUSG00000032688	ENSMUSG00000032688	LPS+BCR-UP	0.00183	1.28694	2.31693	1.80034	60.3652	46.0579	30.2378
Fbxo30	532	ENSMUSG00000047648	ENSMUSG00000047648	LPS+BCR-UP	0.00357	1.47867	5.94113	4.01789	8.42783	5.62422	1.71392
Fth1	533	ENSMUSG00000024661	ENSMUSG00000024661	LPS+BCR-UP	0.00159	1.34421	2.98146	2.21801	841.481	640.019	297.425
Gm8738	534	ENSMUSG00000092540	ENSMUSG00000092540	LPS+BCR-UP	0.00387	1.2981	2.74769	2.1167	7.76734	5.70812	3.61054
Blk	535	ENSMUSG00000014453	ENSMUSG00000014453	LPS+BCR-UP	0.00846	1.20814	2.0623	1.707	79.8208	64.583	46.9399
Arl8b	536	ENSMUSG00000030105	ENSMUSG00000030105	LPS+BCR-UP	0.00691	1.1804	2.02078	1.71194	19.3987	16.5931	10.9811
Acsl3	537	ENSMUSG00000032883	ENSMUSG00000032883	LPS+BCR-UP	0.00397	1.50505	3.75949	2.49792	17.3847	11.2846	5.82589
Fam76a	538	ENSMUSG00000028878	ENSMUSG00000028878	LPS+BCR-UP	0.00262	1.37004	2.99016	2.18253	18.2386	13.5577	6.78368
Rragc	539	ENSMUSG00000028646	ENSMUSG00000028646	LPS+BCR-UP	0.00712	1.55476	3.58988	2.30896	40.2386	25.2954	13.2949
Smc6	540	ENSMUSG00000020608	ENSMUSG00000020608	LPS+BCR-UP	0.00762	1.29745	2.28722	1.76286	29.6633	22.9186	14.9746
Apip	541	ENSMUSG00000010911	ENSMUSG00000010911	LPS+BCR-UP	0.0162	1.32303	2.6511	2.0038	27.2924	20.2918	11.8394
Gm11914	542	ENSMUSG00000082674	ENSMUSG00000082674	LPS+BCR-UP	0.0195	1.30501	2.3992	1.83845	8.99643	7.86667	4.16508
Inpp5a	543	ENSMUSG00000025477	ENSMUSG00000025477	LPS+BCR-UP	0.0103	1.34851	5.05707	3.75013	33.906	21.0126	7.20069
Dip2b	544	ENSMUSG00000023026	ENSMUSG00000023026	LPS+BCR-UP	0.0121	1.23401	3.24791	2.63199	38.4393	32.4257	13.767
Atl3	545	ENSMUSG00000024759	ENSMUSG00000024759	LPS+BCR-UP	0.00644	1.34328	3.75934	2.79862	32.2411	25.0798	9.90786
Gm26393	546	ENSMUSG00000088250	ENSMUSG00000088250	LPS+BCR-UP	0.0118	1.19289	3.65693	3.06562	108.934	83.1165	31.8316
Dgkd	547	ENSMUSG00000070738	ENSMUSG00000070738	LPS+BCR-UP	0.00643	1.10483	2.32909	2.10809	69.5312	61.2779	34.0478
Cenpa	548	ENSMUSG00000029177	ENSMUSG00000029177	LPS+BCR-UP	0.0175	1.19211	4.23522	3.55271	38.1845	32.3422	10.2533
Gm6977	549	ENSMUSG00000084289	ENSMUSG00000084289	LPS+BCR-UP	0.0211	1.13975	2.42765	2.12999	26.2562	18.5349	12.0881
Arrdc3	550	ENSMUSG00000074794	ENSMUSG00000074794	LPS+BCR-UP	0.0175	1.04854	2.75424	2.62673	38.94	34.3912	16.0461
Bcr	551	ENSMUSG00000009681	ENSMUSG00000009681	LPS+BCR-UP	0.0363	1.0802	2.06195	1.90885	4.06271	3.4221	2.14893
Smn1	552	ENSMUSG00000021645	ENSMUSG00000021645	LPS+BCR-UP	0.0477	1.14023	2.04999	1.79787	26.9104	23.9064	15.1013
Cd93	553	ENSMUSG00000027435	ENSMUSG00000027435	LPS+BCR-UP	0.025	1.5187	3.8698	2.54811	5.59411	3.59519	1.62868
Ythdf3	554	ENSMUSG00000047213	ENSMUSG00000047213	LPS+BCR-UP	0.0278	1.18228	2.05239	1.73596	42.2169	34.7308	23.1498
Snx5	555	ENSMUSG00000027423	ENSMUSG00000027423	LPS+BCR-UP	0.0263	1.4856	3.22645	2.17182	748.581	450.114	245.082
Sars	556	ENSMUSG00000068739	ENSMUSG00000068739	LPS+BCR-UP	0.0234	1.30984	2.28552	1.74488	39.605	28.0753	19.0896
2310044G17Rik	557	ENSMUSG00000034157	ENSMUSG00000034157	LPS+BCR-UP	0.0343	1.33446	2.36849	1.77487	14.4376	11.2462	7.09702
Tom1	558	ENSMUSG00000042870	ENSMUSG00000042870	LPS+BCR-UP	0.0369	1.31662	3.21422	2.44127	4.95571	3.38788	1.61824
Laptm5	559	ENSMUSG00000028581	ENSMUSG00000028581	LPS+BCR-UP	0.0229	1.32469	2.68762	2.02886	962.643	844.611	449
Lamp1	560	ENSMUSG00000031447	ENSMUSG00000031447	LPS+BCR-UP	0.0278	1.17782	2.17076	1.84303	55.1872	49.0752	29.4598
Egr1	561	ENSMUSG00000038418	ENSMUSG00000038418	LPS+BCR-UP	0.0111	2.82119	25.0024	8.86235	122.273	42.4699	7.26535
Ptpn23	562	ENSMUSG00000036057	ENSMUSG00000036057	LPS+BCR-UP	0.0146	1.55087	3.5609	2.29607	11.3518	7.26922	3.7003
Abtb2	563	ENSMUSG00000032724	ENSMUSG00000032724	LPS+BCR-UP	0.0214	2.20503	11.3821	5.16189	11.1241	5.33148	0.836834
Klf6	564	ENSMUSG00000000078	ENSMUSG00000000078	LPS+BCR-UP	0.014	1.36222	2.41872	1.77557	28.3329	20.7109	13.4286
Manea	565	ENSMUSG00000040520	ENSMUSG00000040520	LPS+BCR-UP	0.0373	1.60261	3.80241	2.37263	32.0451	19.8907	9.94881
Plaur	566	ENSMUSG00000046223	ENSMUSG00000046223	LPS+BCR-UP	0.0284	1.55304	5.16157	3.32353	70.3507	45.1527	15.9369
Pdcd1lg2	567	ENSMUSG00000016498	ENSMUSG00000016498	LPS+BCR-UP	0.0263	1.53805	4.23868	2.75589	10.8023	7.21724	2.8468
Zdhhc13	568	ENSMUSG00000030471	ENSMUSG00000030471	LPS+BCR-UP	0.0295	1.47032	3.3809	2.29943	31.8397	21.8007	10.675
Ercc6	569	ENSMUSG00000054051	ENSMUSG00000054051	LPS+BCR-UP	0.0216	1.28399	2.50301	1.9494	8.95703	7.04578	4.12311
AW549877	570	ENSMUSG00000041935	ENSMUSG00000041935	LPS+BCR-UP	0.0497	1.3139	2.45459	1.86817	26.1608	19.6147	12.0056
Gtl3	571	ENSMUSG00000031796	ENSMUSG00000031796	LPS+BCR-UP	0.0392	1.24859	2.2166	1.77527	8.78055	6.98914	4.52956
Srrd	572	ENSMUSG00000029346	ENSMUSG00000029346	LPS+BCR-UP	0.0127	1.85522	5.64101	3.04061	36.6698	18.9469	6.84617
Rbm28	573	ENSMUSG00000029701	ENSMUSG00000029701	LPS+BCR-UP	0.0202	1.2914	2.13331	1.65193	34.1597	26.0981	18.2061
Ssfa2	574	ENSMUSG00000027007	ENSMUSG00000027007	LPS+BCR-UP	0.0237	1.63591	3.64023	2.2252	19.8939	11.7348	5.87174
Stk11ip	575	ENSMUSG00000026213	ENSMUSG00000026213	LPS+BCR-UP	0.0189	1.53978	2.81995	1.83139	43.9654	28.3119	17.7864
Slc25a25	576	ENSMUSG00000026819	ENSMUSG00000026819	LPS+BCR-UP	0.00767	1.8176	4.89745	2.69447	15.5208	7.79805	3.39959
Tiparp	577	ENSMUSG00000034640	ENSMUSG00000034640	LPS+BCR-UP	0.00458	1.71819	4.14613	2.41308	28.1118	15.9223	7.69261
Clcn6	578	ENSMUSG00000029016	ENSMUSG00000029016	LPS+BCR-UP	0.00469	1.63215	3.41537	2.09256	13.9753	8.67594	4.71051
Neat1	579	ENSMUSG00000092274	ENSMUSG00000092274	LPS+BCR-UP	0.0108	1.68864	4.54344	2.69059	231.7	113.844	51.735
Rtn3	580	ENSMUSG00000024758	ENSMUSG00000024758	LPS+BCR-UP	0.00699	1.50928	3.21462	2.1299	59.9862	43.075	22.1492
Gm5884	581	ENSMUSG00000037827	ENSMUSG00000037827	LPS+BCR-UP	0.00319	1.52701	3.31034	2.16786	8.0633	5.70867	2.82685
Vat1	582	ENSMUSG00000034993	ENSMUSG00000034993	LPS+BCR-UP	0.0171	1.49014	2.70341	1.8142	5.09323	3.39184	2.15053
Fam50a	583	ENSMUSG00000001962	ENSMUSG00000001962	LPS+BCR-UP	0.01	1.47354	2.44656	1.66033	21.5275	14.55	10.0792
Nr4a2	584	ENSMUSG00000026826	ENSMUSG00000026826	LPS+BCR-UP	0.00352	4.13313	42.5388	10.2922	37.0456	9.13045	0.100172
Cln5	585	ENSMUSG00000022125	ENSMUSG00000022125	LPS+BCR-UP	0.00602	1.51923	3.14494	2.07009	24.477	15.5342	8.56037
Prrg4	586	ENSMUSG00000027171	ENSMUSG00000027171	LPS+BCR-UP	0.00872	1.96024	5.63694	2.87564	4.94557	2.50108	0.886448
Pik3ap1	587	ENSMUSG00000025017	ENSMUSG00000025017	LPS+BCR-UP	0.00841	1.74551	3.99993	2.29155	107.081	61.1239	30.7101
Ccr5	588	ENSMUSG00000079227	ENSMUSG00000079227	LPS+BCR-UP	0.0194	2.97374	22.0251	7.40654	37.1171	15.041	2.04182
Atp2b1	589	ENSMUSG00000019943	ENSMUSG00000019943	LPS+BCR-UP	0.0106	1.51936	3.40151	2.23878	38.9123	26.4252	13.6971
Fam167a	590	ENSMUSG00000035095	ENSMUSG00000035095	LPS+BCR-UP	0.0113	2.10174	8.30343	3.95074	35.8306	16.0489	4.84038
Trp53inp2	591	ENSMUSG00000038375	ENSMUSG00000038375	LPS+BCR-UP	0.01	2.99199	15.9778	5.3402	41.0353	11.1649	2.44394
Hs3st1	592	ENSMUSG00000051022	ENSMUSG00000051022	LPS+BCR-UP	0.00516	1.70703	3.75397	2.19912	22.0985	12.1119	6.02585
Irs2	593	ENSMUSG00000038894	ENSMUSG00000038894	LPS+BCR-UP	0.0283	3.10416	31.1664	10.0402	94.7325	33.5228	3.49873
Mbnl2	594	ENSMUSG00000022139	ENSMUSG00000022139	LPS+BCR-UP	0.0487	1.2986	2.29753	1.76924	28.0762	21.3858	13.9169
Fabp5	595	ENSMUSG00000027533	ENSMUSG00000027533	LPS+BCR-UP	0.0379	2.10891	6.33686	3.0048	9.90529	4.47673	1.74493
Ahr	596	ENSMUSG00000019256	ENSMUSG00000019256	LPS+BCR-UP	0.0143	2.45476	11.023	4.49046	28.0269	11.5403	2.93358
Sec24a	597	ENSMUSG00000036391	ENSMUSG00000036391	LPS+BCR-UP	0.00962	2.04729	6.61262	3.22994	43.8025	21.3915	7.62348
Gm10116	598	ENSMUSG00000062382	ENSMUSG00000062382	LPS+BCR-UP	0.0155	1.35385	2.238	1.65306	330.587	239.417	167.465
Ftl1	599	ENSMUSG00000050708	ENSMUSG00000050708	LPS+BCR-UP	0.0284	1.38561	2.26354	1.63361	241.982	169.206	120.525
Egr2	600	ENSMUSG00000037868	ENSMUSG00000037868	LPS+BCR-UP	0.012	3.00254	40.7476	13.571	198.233	51.0184	5.07479
Anapc15	601	ENSMUSG00000030649	ENSMUSG00000030649	LPS+BCR-UP	0.0055	1.28469	2.43637	1.89647	33.2909	24.8183	14.6608
Mafg	602	ENSMUSG00000051510	ENSMUSG00000051510	LPS+BCR-UP	0.00243	1.61373	4.43113	2.7459	12.71	7.95752	3.33851
Twsg1	603	ENSMUSG00000024098	ENSMUSG00000024098	LPS+BCR-UP	0.00111	1.69885	7.25387	4.26987	26.5479	15.5792	4.20468
Emb	604	ENSMUSG00000021728	ENSMUSG00000021728	LPS+BCR-UP	0.000443	1.39514	4.11805	2.9517	6.27121	4.47691	1.73857
Mafk	605	ENSMUSG00000018143	ENSMUSG00000018143	LPS+BCR-UP	0.00142	1.51819	6.58243	4.33571	25.5668	17.2352	4.60991
Pbdc1	606	ENSMUSG00000031226	ENSMUSG00000031226	LPS+BCR-UP	0.00248	1.38386	4.12864	2.98343	14.5981	10.8272	4.27578
Chka	607	ENSMUSG00000024843	ENSMUSG00000024843	LPS+BCR-UP	0.00109	1.24019	2.14381	1.72861	21.6941	17.6673	12.3729
Tmem251	608	ENSMUSG00000046675	ENSMUSG00000046675	LPS+BCR-UP	0.000834	1.4272	4.10773	2.87817	8.72748	6.08419	2.47807
Dnajb9	609	ENSMUSG00000014905	ENSMUSG00000014905	LPS+BCR-UP	0.000972	1.37437	5.06092	3.68235	17.9059	12.7441	3.94958
Selrc1	610	ENSMUSG00000048351	ENSMUSG00000048351	LPS+BCR-UP	0.00554	1.36484	4.59054	3.36342	9.23525	6.91734	2.59398
Klf4	611	ENSMUSG00000003032	ENSMUSG00000003032	LPS+BCR-UP	0.00646	1.55145	3.97156	2.5599	4.33387	2.606	0.943006
Acsl4	612	ENSMUSG00000031278	ENSMUSG00000031278	LPS+BCR-UP	0.00991	1.32483	2.49636	1.88429	11.4438	8.69382	5.72578
Ccl4	613	ENSMUSG00000018930	ENSMUSG00000018930	LPS+BCR-UP	0.000532	0.85321	96.8203	113.478	90.3524	110.079	0.247704
Ifrd1	614	ENSMUSG00000001627	ENSMUSG00000001627	LPS+BCR-UP	0.000224	0.951726	16.0953	16.9116	212.447	224.145	15.1626
Rnf125	615	ENSMUSG00000033107	ENSMUSG00000033107	LPS+BCR-UP	8.65e-05	0.942984	6.10366	6.47271	5.32994	5.63168	0.240033
Sipa1l2	616	ENSMUSG00000001995	ENSMUSG00000001995	LPS+BCR-UP	4.62e-06	0.933967	5.22869	5.59837	11.5314	12.346	2.64029
Spdl1	617	ENSMUSG00000069910	ENSMUSG00000069910	LPS+BCR-UP	3.87e-05	0.932882	3.78771	4.06022	5.43006	5.78829	1.6811
Ubc	618	ENSMUSG00000008348	ENSMUSG00000008348	LPS+BCR-UP	0.000143	0.99576	3.19422	3.20782	39.4883	40.0476	13.9104
Cyth1	619	ENSMUSG00000017132	ENSMUSG00000017132	LPS+BCR-UP	0.000629	1.0144	4.49383	4.43002	311.322	303.973	79.9968
N4bp1	620	ENSMUSG00000031652	ENSMUSG00000031652	LPS+BCR-UP	0.00133	1.01047	2.3547	2.33031	15.4823	15.2623	7.43395
Btg1	621	ENSMUSG00000036478	ENSMUSG00000036478	LPS+BCR-UP	0.000882	0.972595	2.86595	2.9467	114.005	115.569	46.2391
Itgb3	622	ENSMUSG00000020689	ENSMUSG00000020689	LPS+BCR-UP	0.0017	1.06565	5.73484	5.38154	17.4943	16.0572	3.44874
Tgoln1	623	ENSMUSG00000056429	ENSMUSG00000056429	LPS+BCR-UP	0.000431	1.02785	3.41403	3.32153	29.8952	28.908	10.0948
Avl9	624	ENSMUSG00000029787	ENSMUSG00000029787	LPS+BCR-UP	0.000381	1.05236	2.33875	2.22239	20.8534	19.5877	10.4319
Nr4a1	625	ENSMUSG00000023034	ENSMUSG00000023034	LPS+BCR-UP	0.0029	1.04453	59.8022	57.2529	230.226	223.893	4.48924
Hnrnph2	626	ENSMUSG00000045427	ENSMUSG00000045427	LPS+BCR-UP	0.00265	1.02607	2.99409	2.91803	38.7224	38.6489	15.2663
Btg3	627	ENSMUSG00000022863	ENSMUSG00000022863	LPS+BCR-UP	0.00284	0.959031	5.87776	6.12885	13.5307	14.5105	2.64155
Polr1b	628	ENSMUSG00000027395	ENSMUSG00000027395	LPS+BCR-UP	0.00221	0.974685	4.76769	4.89152	24.5084	26.1151	5.96793
Pmaip1	629	ENSMUSG00000024521	ENSMUSG00000024521	LPS+BCR-UP	0.00266	0.981676	4.81168	4.9015	12.9233	13.6292	3.1227
Zbtb10	630	ENSMUSG00000069114	ENSMUSG00000069114	LPS+BCR-UP	0.00416	0.824129	13.0996	15.895	26.3963	34.2104	2.20106
Rrp12	631	ENSMUSG00000035049	ENSMUSG00000035049	LPS+BCR-UP	0.00343	0.912323	3.39841	3.725	7.16961	8.0201	2.425
Nob1	632	ENSMUSG00000003848	ENSMUSG00000003848	LPS+BCR-UP	0.00265	0.937057	3.22583	3.44252	17.484	18.8283	6.23809
Lemd3	633	ENSMUSG00000048661	ENSMUSG00000048661	LPS+BCR-UP	0.00303	0.922804	2.83638	3.07366	9.30744	10.2081	3.79158
Hmgb2	634	ENSMUSG00000054717	ENSMUSG00000054717	LPS+BCR-UP	0.00411	0.943885	4.25228	4.50508	11.6217	11.8316	3.14577
Clint1	635	ENSMUSG00000006169	ENSMUSG00000006169	LPS+BCR-UP	0.00662	0.957743	2.32987	2.43267	40.679	41.9457	19.9682
Kdm6b	636	ENSMUSG00000018476	ENSMUSG00000018476	LPS+BCR-UP	0.000908	0.818982	12.8753	15.7211	57.9498	68.4253	5.26025
Nol10	637	ENSMUSG00000061458	ENSMUSG00000061458	LPS+BCR-UP	0.00122	0.938276	3.12495	3.33053	8.9718	9.55224	3.30107
Kras	638	ENSMUSG00000030265	ENSMUSG00000030265	LPS+BCR-UP	0.00331	1.05114	7.69425	7.31993	169.672	162.267	24.9886
Sde2	639	ENSMUSG00000038806	ENSMUSG00000038806	LPS+BCR-UP	0.00591	1.03441	3.34694	3.23561	10.3073	10.0081	3.53538
BC048403	640	ENSMUSG00000053684	ENSMUSG00000053684	LPS+BCR-UP	0.00514	1.02486	2.19988	2.14653	4.09135	4.01078	2.12541
Gnl3	641	ENSMUSG00000042354	ENSMUSG00000042354	LPS+BCR-UP	0.00432	0.946723	7.59504	8.02245	76.0034	81.6522	11.3
Ptp4a1	642	ENSMUSG00000026064	ENSMUSG00000026064	LPS+BCR-UP	0.00409	0.924128	5.25223	5.68344	67.5713	72.7183	15.1634
Ccdc9	643	ENSMUSG00000041375	ENSMUSG00000041375	LPS+BCR-UP	0.00266	0.973795	2.88342	2.96102	61.7667	63.2069	24.8552
Morc2a	644	ENSMUSG00000034543	ENSMUSG00000034543	LPS+BCR-UP	0.00168	0.988305	2.13283	2.15807	40.6726	40.7505	21.4769
9430008C03Rik	645	ENSMUSG00000085385	ENSMUSG00000085385	LPS+BCR-UP	0.00277	0.875589	4.05488	4.63103	24.8543	28.0881	6.99979
Ifrd2	646	ENSMUSG00000010048	ENSMUSG00000010048	LPS+BCR-UP	0.00278	0.873978	4.04984	4.6338	10.6595	12.1528	3.00489
Tsr2	647	ENSMUSG00000025264	ENSMUSG00000025264	LPS+BCR-UP	0.0048	0.965713	3.02685	3.13432	8.65222	8.79566	3.26157
Lgals3	648	ENSMUSG00000050335	ENSMUSG00000050335	LPS+BCR-UP	0.00465	0.967106	2.2103	2.28548	16.7543	17.2273	8.74713
Ccl3	649	ENSMUSG00000000982	ENSMUSG00000000982	LPS+BCR-UP	0.000299	0.634162	75.3908	118.883	66.4599	103.683	0.303279
Odc1	650	ENSMUSG00000011179	ENSMUSG00000011179	LPS+BCR-UP	0.00049	0.76783	12.6541	16.4803	103.561	129.095	9.03781
Ctps	651	ENSMUSG00000028633	ENSMUSG00000028633	LPS+BCR-UP	0.000864	0.814921	5.75066	7.05672	14.7186	18.8303	3.05932
Srm	652	ENSMUSG00000006442	ENSMUSG00000006442	LPS+BCR-UP	0.000452	0.78928	5.08424	6.44162	31.6822	38.3811	6.80168
Tgif1	653	ENSMUSG00000047407	ENSMUSG00000047407	LPS+BCR-UP	0.000161	0.738652	12.1123	16.3979	203.173	269.074	18.8877
Ppig	654	ENSMUSG00000042133	ENSMUSG00000042133	LPS+BCR-UP	9.41e-05	0.921441	2.05234	2.22732	53.3956	57.6082	29.5594
Mrto4	655	ENSMUSG00000028741	ENSMUSG00000028741	LPS+BCR-UP	0.000155	0.85049	4.60142	5.41032	38.2493	44.9483	9.59742
Noc4l	656	ENSMUSG00000033294	ENSMUSG00000033294	LPS+BCR-UP	0.00166	0.860641	2.54659	2.95894	15.841	18.0963	7.03303
Sdad1	657	ENSMUSG00000029415	ENSMUSG00000029415	LPS+BCR-UP	0.00183	0.886014	2.26671	2.55832	13.721	15.4987	6.9845
Rbm3	658	ENSMUSG00000031167	ENSMUSG00000031167	LPS+BCR-UP	0.000455	0.876939	2.2945	2.61649	204.073	230.917	101.066
Rrp1	659	ENSMUSG00000061032	ENSMUSG00000061032	LPS+BCR-UP	0.000121	0.896933	2.14715	2.39388	54.5618	60.4201	28.6986
Arl5b	660	ENSMUSG00000017418	ENSMUSG00000017418	LPS+BCR-UP	0.00327	0.800758	12.7897	15.972	31.2279	45.9082	2.80057
Ncl	661	ENSMUSG00000026234	ENSMUSG00000026234	LPS+BCR-UP	0.0042	0.907826	3.63409	4.00307	82.3345	86.4875	25.6563
Rad18	662	ENSMUSG00000030254	ENSMUSG00000030254	LPS+BCR-UP	0.00222	0.907561	4.23562	4.66704	22.3492	23.9017	5.98126
1810032O08Rik	663	ENSMUSG00000020812	ENSMUSG00000020812	LPS+BCR-UP	0.00207	0.84224	4.83683	5.74282	19.9696	23.8736	4.7421
Tank	664	ENSMUSG00000064289	ENSMUSG00000064289	LPS+BCR-UP	0.00341	0.885085	2.75613	3.11397	97.1324	110.631	40.6642
Srr	665	ENSMUSG00000001323	ENSMUSG00000001323	LPS+BCR-UP	0.00527	0.896644	2.69369	3.00419	11.2878	12.9713	4.86904
Rel	666	ENSMUSG00000020275	ENSMUSG00000020275	LPS+BCR-UP	0.00054	0.854072	6.8784	8.05365	176.939	200.596	28.8442
Heatr3	667	ENSMUSG00000031657	ENSMUSG00000031657	LPS+BCR-UP	0.000433	0.916224	2.45236	2.6766	10.499	11.4879	4.99117
Tsr1	668	ENSMUSG00000038335	ENSMUSG00000038335	LPS+BCR-UP	0.000672	0.9279	4.67883	5.04239	41.6324	46.6792	10.6016
Ppan	669	ENSMUSG00000004100	ENSMUSG00000004100	LPS+BCR-UP	0.00192	0.855279	4.24198	4.95976	59.4459	70.6963	16.2205
Hspd1	670	ENSMUSG00000025980	ENSMUSG00000025980	LPS+BCR-UP	0.00104	0.913263	2.5669	2.81069	72.6299	79.1819	32.4422
Gm5812	671	ENSMUSG00000051639	ENSMUSG00000051639	LPS+BCR-UP	0.0023	0.912798	2.9321	3.21221	42.4692	42.7007	15.3366
Pcna-ps2	672	ENSMUSG00000067608	ENSMUSG00000067608	LPS+BCR-UP	0.00161	0.9371	2.26899	2.42129	20.1624	20.6282	9.59543
Gm20645	673	ENSMUSG00000093470	ENSMUSG00000093470	LPS+BCR-UP	0.00128	0.809947	6.13072	7.56928	114.118	140.133	21.4319
Taf4b	674	ENSMUSG00000054321	ENSMUSG00000054321	LPS+BCR-UP	0.00137	0.865361	4.21194	4.86726	7.6818	8.88506	2.09513
Nol8	675	ENSMUSG00000021392	ENSMUSG00000021392	LPS+BCR-UP	0.00101	0.890425	3.40491	3.82391	22.8719	25.6669	7.74465
Atad3a	676	ENSMUSG00000029036	ENSMUSG00000029036	LPS+BCR-UP	0.00204	0.822085	4.54604	5.52988	62.5155	76.2914	15.7533
Hmgcr	677	ENSMUSG00000021670	ENSMUSG00000021670	LPS+BCR-UP	0.00243	0.86738	3.05314	3.51996	44.5678	51.5105	16.8008
Rars	678	ENSMUSG00000018848	ENSMUSG00000018848	LPS+BCR-UP	0.00154	0.847859	2.93394	3.46041	42.9376	50.5185	16.8103
Rsl1d1	679	ENSMUSG00000005846	ENSMUSG00000005846	LPS+BCR-UP	0.000745	0.854406	2.66401	3.11797	70.2912	81.9546	29.7633
Rnmt	680	ENSMUSG00000009535	ENSMUSG00000009535	LPS+BCR-UP	0.00107	0.876543	2.34164	2.67144	22.8052	26.183	11.4213
Dennd4a	681	ENSMUSG00000053641	ENSMUSG00000053641	LPS+BCR-UP	0.00055	0.790216	5.64667	7.14573	155.641	197.219	31.7534
AF357399	682	ENSMUSG00000077711	ENSMUSG00000077711	LPS+BCR-UP	0.000413	0.925901	1.855	2.00346	51.9715	56.2998	34.0513
M6pr-ps	683	ENSMUSG00000080832	ENSMUSG00000080832	LPS+BCR-UP	0.000639	0.894888	2.63935	2.94936	4.92658	5.50945	2.19033
Nhp2	684	ENSMUSG00000001056	ENSMUSG00000001056	LPS+BCR-UP	0.000429	0.830871	4.14373	4.98721	39.6857	47.5487	11.0613
Haus2	685	ENSMUSG00000027285	ENSMUSG00000027285	LPS+BCR-UP	0.00021	0.918313	1.86106	2.02661	5.13385	5.58213	3.09869
Nt5dc3	686	ENSMUSG00000054027	ENSMUSG00000054027	LPS+BCR-UP	0.000324	0.90694	3.3091	3.64865	3.86775	4.2601	1.20619
Crem	687	ENSMUSG00000063889	ENSMUSG00000063889	LPS+BCR-UP	0.000508	0.731874	32.6429	44.6018	159.296	210.655	5.58109
Cd86	688	ENSMUSG00000022901	ENSMUSG00000022901	LPS+BCR-UP	0.000729	0.79605	11.1872	14.0534	120.084	147.333	12.4417
Med9	689	ENSMUSG00000061650	ENSMUSG00000061650	LPS+BCR-UP	0.000643	0.906012	2.24591	2.4789	3.70783	4.12655	1.8601
Slc15a2	690	ENSMUSG00000022899	ENSMUSG00000022899	LPS+BCR-UP	8.76e-05	0.844841	5.75143	6.8077	60.5217	68.5829	13.0394
Gpr171	691	ENSMUSG00000050075	ENSMUSG00000050075	LPS+BCR-UP	0.000913	0.850408	4.47161	5.25819	61.8929	72.3393	16.2169
Naa50	692	ENSMUSG00000022698	ENSMUSG00000022698	LPS+BCR-UP	0.00107	0.867001	2.76056	3.18404	25.8173	29.3575	11.0485
Abca1	693	ENSMUSG00000015243	ENSMUSG00000015243	LPS+BCR-UP	0.000345	0.849495	3.10867	3.65943	33.2208	38.5247	12.6423
Coq10b	694	ENSMUSG00000025981	ENSMUSG00000025981	LPS+BCR-UP	0.00113	0.774824	5.22736	6.74652	11.8791	14.9036	2.60294
Usp14	695	ENSMUSG00000047879	ENSMUSG00000047879	LPS+BCR-UP	0.000771	0.906625	2.03996	2.25006	21.3954	23.4866	12.1941
Hspa9	696	ENSMUSG00000024359	ENSMUSG00000024359	LPS+BCR-UP	0.00144	0.856655	3.2341	3.77526	69.6132	80.1679	24.9387
Prkx	697	ENSMUSG00000035725	ENSMUSG00000035725	LPS+BCR-UP	0.000998	0.815682	2.87232	3.52137	10.5405	12.8981	4.21413
Nars	698	ENSMUSG00000024587	ENSMUSG00000024587	LPS+BCR-UP	0.000782	0.890233	1.86273	2.0924	23.058	25.864	14.1435
Ndel1	699	ENSMUSG00000018736	ENSMUSG00000018736	LPS+BCR-UP	0.00193	0.851819	2.45475	2.88177	16.3979	19.0308	7.85382
C1qbp	700	ENSMUSG00000018446	ENSMUSG00000018446	LPS+BCR-UP	0.00153	0.836838	2.82387	3.37446	47.6159	57.516	19.1833
Kpna1	701	ENSMUSG00000022905	ENSMUSG00000022905	LPS+BCR-UP	0.00194	0.831769	2.70041	3.24659	49.1046	57.835	21.1861
Rpp14	702	ENSMUSG00000023156	ENSMUSG00000023156	LPS+BCR-UP	0.00133	0.830603	2.66815	3.21231	7.29292	8.69832	3.17069
Dph2	703	ENSMUSG00000028540	ENSMUSG00000028540	LPS+BCR-UP	0.00226	0.858945	2.33107	2.71388	6.95753	7.95763	3.48755
Gcsh	704	ENSMUSG00000034424	ENSMUSG00000034424	LPS+BCR-UP	0.00092	0.815	2.74237	3.36487	9.21625	11.4701	3.81155
Rheb	705	ENSMUSG00000028945	ENSMUSG00000028945	LPS+BCR-UP	0.00108	0.826698	2.41872	2.92576	30.9333	36.9715	15.0322
Atp1a1	706	ENSMUSG00000033161	ENSMUSG00000033161	LPS+BCR-UP	0.000128	0.836164	2.39185	2.8605	36.5586	43.7264	17.3592
Fyn	707	ENSMUSG00000019843	ENSMUSG00000019843	LPS+BCR-UP	0.00255	0.944673	9.10071	9.63372	104.051	105.653	12.8643
Pinx1	708	ENSMUSG00000021958	ENSMUSG00000021958	LPS+BCR-UP	0.00363	0.982947	2.14965	2.18694	8.99165	9.3665	4.77848
A530040E14Rik	709	ENSMUSG00000072109	ENSMUSG00000072109	LPS+BCR-UP	0.00111	0.986803	3.54628	3.5937	87.4065	87.5092	28.6329
Nsf	710	ENSMUSG00000034187	ENSMUSG00000034187	LPS+BCR-UP	0.00309	0.906911	2.96362	3.26782	97.7332	107.309	38.193
Sdcbp	711	ENSMUSG00000028249	ENSMUSG00000028249	LPS+BCR-UP	0.00385	0.933869	2.01485	2.15753	73.1377	79.4169	41.5304
Iqcb1	712	ENSMUSG00000022837	ENSMUSG00000022837	LPS+BCR-UP	0.00538	0.846926	2.69393	3.18083	20.0335	22.6896	8.96232
Wnk1	713	ENSMUSG00000045962	ENSMUSG00000045962	LPS+BCR-UP	0.00786	0.872203	2.42707	2.78269	178.661	205.575	85.2071
Rgs1	714	ENSMUSG00000026358	ENSMUSG00000026358	LPS+BCR-UP	0.0011	1.3572	28.5946	21.0687	86.847	60.7176	3.29699
Sgpl1	715	ENSMUSG00000020097	ENSMUSG00000020097	LPS+BCR-UP	0.000531	1.09509	2.69518	2.46116	36.812	32.8055	16.0442
Slc39a6	716	ENSMUSG00000024270	ENSMUSG00000024270	LPS+BCR-UP	0.00128	1.09065	3.73968	3.42884	22.3895	21.1858	6.90247
Zhx2	717	ENSMUSG00000093496	ENSMUSG00000093496	LPS+BCR-UP	0.00159	1.20657	7.59147	6.29178	49.515	42.6003	7.6845
1700017B05Rik	718	ENSMUSG00000032300	ENSMUSG00000032300	LPS+BCR-UP	0.00142	1.14552	3.48436	3.04172	13.5191	12.4091	4.48135
Scpep1	719	ENSMUSG00000000278	ENSMUSG00000000278	LPS+BCR-UP	0.00281	1.14719	3.93651	3.43143	48.0471	43.4137	14.137
Qtrt1	720	ENSMUSG00000002825	ENSMUSG00000002825	LPS+BCR-UP	0.000256	1.20923	4.1998	3.47311	13.6861	11.336	3.73824
Cxcr4	721	ENSMUSG00000045382	ENSMUSG00000045382	LPS+BCR-UP	0.000448	1.25504	14.7233	11.7313	407.77	323.728	33.2788
Gm12226	722	ENSMUSG00000078151	ENSMUSG00000078151	LPS+BCR-UP	0.000638	1.09917	3.25289	2.9594	11.9282	10.8377	4.26384
Fbxo4	723	ENSMUSG00000022184	ENSMUSG00000022184	LPS+BCR-UP	8.7e-06	1.1432	4.56523	3.99338	16.8625	14.6962	4.44337
Smad7	724	ENSMUSG00000025880	ENSMUSG00000025880	LPS+BCR-UP	3.02e-05	1.10045	3.13081	2.84503	15.406	13.826	5.90566
Got1	725	ENSMUSG00000025190	ENSMUSG00000025190	LPS+BCR-UP	0.000627	1.0991	5.65856	5.14834	53.7022	50.787	10.8493
Selk	726	ENSMUSG00000042682	ENSMUSG00000042682	LPS+BCR-UP	0.00092	1.09408	3.38621	3.09502	31.4735	28.4788	10.7891
Gm11737	727	ENSMUSG00000080810	ENSMUSG00000080810	LPS+BCR-UP	0.0021	1.14206	3.50322	3.06747	23.4825	18.6863	8.1935
Nmt2	728	ENSMUSG00000026643	ENSMUSG00000026643	LPS+BCR-UP	0.00186	1.06456	2.7297	2.56415	13.23	12.3025	5.72016
Chst10	729	ENSMUSG00000026080	ENSMUSG00000026080	LPS+BCR-UP	0.000347	1.03459	4.58098	4.42783	13.0049	12.3889	3.38443
Gclc	730	ENSMUSG00000032350	ENSMUSG00000032350	LPS+BCR-UP	0.00014	1.06035	3.37301	3.18103	14.5915	13.7266	5.03803
Rap1b	731	ENSMUSG00000052681	ENSMUSG00000052681	LPS+BCR-UP	3e-05	1.03643	3.02216	2.91594	132.328	127.132	52.4605
Spata5	732	ENSMUSG00000027722	ENSMUSG00000027722	LPS+BCR-UP	8.46e-05	0.965283	3.42555	3.54875	59.9963	61.3173	21.432
Slc10a3	733	ENSMUSG00000032806	ENSMUSG00000032806	LPS+BCR-UP	0.000443	0.960697	2.52412	2.62739	15.6781	16.4038	6.53444
Gm6430	734	ENSMUSG00000044757	ENSMUSG00000044757	LPS+BCR-UP	0.000664	0.980709	1.9963	2.03557	35.6521	36.0394	19.3462
Ppm1a	735	ENSMUSG00000021096	ENSMUSG00000021096	LPS+BCR-UP	0.0016	1.01892	2.33414	2.29079	19.0358	18.6027	10.0793
Cars	736	ENSMUSG00000010755	ENSMUSG00000010755	LPS+BCR-UP	0.00223	0.956974	2.17598	2.27382	15.9121	16.3048	9.03385
Ndfip1	737	ENSMUSG00000024425	ENSMUSG00000024425	LPS+BCR-UP	0.00293	0.968593	2.11805	2.18673	31.9066	32.9461	17.6197
Plk3	738	ENSMUSG00000028680	ENSMUSG00000028680	LPS+BCR-UP	0.00183	0.972195	10.2527	10.5459	11.2538	11.0627	1.22094
Bcl2l11	739	ENSMUSG00000027381	ENSMUSG00000027381	LPS+BCR-UP	0.00101	0.970401	10.1384	10.4477	74.0366	76.9026	8.38765
Gar1	740	ENSMUSG00000028010	ENSMUSG00000028010	LPS+BCR-UP	0.00134	0.984469	3.2325	3.28349	83.1965	76.8869	26.0537
AC107744.1	741	ENSMUSG00000084877	ENSMUSG00000084877	LPS+BCR-UP	0.000931	0.981523	3.19638	3.25655	24.5857	25.3723	9.11777
Gm9725	742	ENSMUSG00000037982	ENSMUSG00000037982	LPS+BCR-UP	0.000953	1.00228	2.09599	2.09122	4.58327	4.7465	2.75041
Lrrc8d	743	ENSMUSG00000046079	ENSMUSG00000046079	LPS+BCR-UP	0.000246	1.08185	4.85172	4.48465	55.9329	49.363	11.9038
Eif5	744	ENSMUSG00000021282	ENSMUSG00000021282	LPS+BCR-UP	0.00016	0.97762	2.39634	2.4512	99.5737	101.208	47.5013
Sar1b	745	ENSMUSG00000020386	ENSMUSG00000020386	LPS+BCR-UP	8.99e-05	0.977654	2.14022	2.18913	21.1526	21.4234	10.9974
Desi2	746	ENSMUSG00000026502	ENSMUSG00000026502	LPS+BCR-UP	0.000488	0.97345	2.27284	2.33483	8.22726	8.39621	4.15002
Pmepa1	747	ENSMUSG00000038400	ENSMUSG00000038400	LPS+BCR-UP	0.00302	1.04817	5.90455	5.63322	5.5605	4.96122	0.548563
Zfp146	748	ENSMUSG00000037029	ENSMUSG00000037029	LPS+BCR-UP	0.00654	1.02493	2.16456	2.11191	13.8341	13.8079	7.98235
Yars2	749	ENSMUSG00000022792	ENSMUSG00000022792	LPS+BCR-UP	0.00159	1.1135	2.51131	2.25533	13.1591	11.6352	5.87481
Mir155	750	ENSMUSG00000091875	ENSMUSG00000091875	LPS+BCR-UP	0.00922	0.396147	20.7081	52.2738	27.2547	88.0671	1.53624
Cd3eap	751	ENSMUSG00000047649	ENSMUSG00000047649	LPS+BCR-UP	0.0143	0.734664	2.9384	3.99965	4.44435	6.05926	1.72666
Pde12	752	ENSMUSG00000043702	ENSMUSG00000043702	LPS+BCR-UP	0.0171	0.844088	2.00809	2.379	6.08202	7.29113	3.50394
Rrs1	753	ENSMUSG00000061024	ENSMUSG00000061024	LPS+BCR-UP	0.00949	0.792873	3.71774	4.68895	9.0114	12.594	2.91506
Eif2s1	754	ENSMUSG00000021116	ENSMUSG00000021116	LPS+BCR-UP	0.011	0.833496	2.80932	3.37052	24.9268	29.5836	10.0718
Urb1	755	ENSMUSG00000039929	ENSMUSG00000039929	LPS+BCR-UP	0.0117	0.841582	2.40638	2.85936	8.93387	11.4867	4.45663
Usp16	756	ENSMUSG00000025616	ENSMUSG00000025616	LPS+BCR-UP	0.00773	0.788287	2.52447	3.20248	91.8715	113.662	40.9469
U2af1	757	ENSMUSG00000061613	ENSMUSG00000061613	LPS+BCR-UP	0.00916	0.837928	2.26592	2.70419	15.5215	20.4218	8.68272
Eif4a-ps4	758	ENSMUSG00000082209	ENSMUSG00000082209	LPS+BCR-UP	0.00225	0.694558	3.27031	4.70848	120.505	163.007	40.1868
Ercc8	759	ENSMUSG00000021694	ENSMUSG00000021694	LPS+BCR-UP	0.00116	0.793124	2.30091	2.90108	6.39871	8.19281	3.28388
Pno1	760	ENSMUSG00000020116	ENSMUSG00000020116	LPS+BCR-UP	0.00151	0.742266	3.0177	4.06552	14.4806	19.8026	5.67148
Pwp2	761	ENSMUSG00000032834	ENSMUSG00000032834	LPS+BCR-UP	0.0022	0.756566	2.66373	3.52082	7.94421	10.8312	3.61769
Zswim6	762	ENSMUSG00000032846	ENSMUSG00000032846	LPS+BCR-UP	0.0032	0.791764	2.42465	3.06233	6.24484	7.77735	2.92198
Lrrc59	763	ENSMUSG00000020869	ENSMUSG00000020869	LPS+BCR-UP	0.00378	0.813267	2.20117	2.70658	17.6171	21.0258	8.90124
Umps	764	ENSMUSG00000022814	ENSMUSG00000022814	LPS+BCR-UP	0.00345	0.804297	2.6903	3.34491	6.72311	8.49497	2.96202
Lyar	765	ENSMUSG00000067367	ENSMUSG00000067367	LPS+BCR-UP	0.00426	0.82191	2.61089	3.17661	23.1404	27.4609	9.95314
Btaf1	766	ENSMUSG00000040565	ENSMUSG00000040565	LPS+BCR-UP	0.00377	0.810982	2.441	3.00993	15.5701	20.0952	7.76233
Larp7	767	ENSMUSG00000027968	ENSMUSG00000027968	LPS+BCR-UP	0.00338	0.830934	2.3168	2.78818	16.5455	19.5486	8.04835
Chchd4	768	ENSMUSG00000034203	ENSMUSG00000034203	LPS+BCR-UP	0.00237	0.80454	4.97717	6.18636	18.4245	22.1269	4.14064
Eif1a	769	ENSMUSG00000057561	ENSMUSG00000057561	LPS+BCR-UP	0.00346	0.845002	4.59713	5.44038	37.7057	44.1429	9.33831
Polr3e	770	ENSMUSG00000030880	ENSMUSG00000030880	LPS+BCR-UP	0.00257	0.912035	2.14497	2.35185	5.78043	6.47506	3.26655
Gm24347	771	ENSMUSG00000089336	ENSMUSG00000089336	LPS+BCR-UP	0.00521	0.829555	4.24114	5.11255	95.7531	119.684	26.5574
Dnajb4	772	ENSMUSG00000028035	ENSMUSG00000028035	LPS+BCR-UP	0.00555	0.898502	2.0731	2.30728	6.25479	7.21723	3.64912
Rrp7a	773	ENSMUSG00000018040	ENSMUSG00000018040	LPS+BCR-UP	0.00617	0.85765	2.66053	3.10211	49.133	56.7244	21.0622
Gm7236	774	ENSMUSG00000090389	ENSMUSG00000090389	LPS+BCR-UP	0.0074	0.875392	2.49617	2.85149	29.9838	30.8927	12.3377
Gtpbp4	775	ENSMUSG00000021149	ENSMUSG00000021149	LPS+BCR-UP	0.00489	0.875417	3.82168	4.36555	38.9036	44.9475	11.7741
Dnajc21	776	ENSMUSG00000044224	ENSMUSG00000044224	LPS+BCR-UP	0.00523	0.900852	2.84509	3.15822	25.1544	27.2889	9.94721
Hk2	777	ENSMUSG00000000628	ENSMUSG00000000628	LPS+BCR-UP	0.00909	0.838001	4.3026	5.13436	6.47228	7.99636	1.80338
Krr1	778	ENSMUSG00000063334	ENSMUSG00000063334	LPS+BCR-UP	0.00658	0.88646	2.45019	2.76401	30.0276	32.9405	13.6628
Zbtb2	779	ENSMUSG00000075327	ENSMUSG00000075327	LPS+BCR-UP	0.00595	0.883662	2.07247	2.34532	11.2994	12.3312	5.89894
RP23-384D6.4	780	ENSMUSG00000066002	ENSMUSG00000066002	LPS+BCR-UP	0.0079	0.754345	4.06741	5.39197	10.9526	14.0902	3.00929
Idi1	781	ENSMUSG00000058258	ENSMUSG00000058258	LPS+BCR-UP	0.00759	0.738845	3.6434	4.93122	12.5714	16.0732	3.73001
Aen	782	ENSMUSG00000030609	ENSMUSG00000030609	LPS+BCR-UP	0.012	0.861639	2.18085	2.53105	18.8099	22.6059	10.4784
Strap	783	ENSMUSG00000030224	ENSMUSG00000030224	LPS+BCR-UP	0.00437	0.778702	2.9626	3.80454	65.9671	83.7305	25.4763
Sqle	784	ENSMUSG00000022351	ENSMUSG00000022351	LPS+BCR-UP	0.00687	0.820614	2.51276	3.06206	8.68731	10.0578	3.65522
Hnrnpab	785	ENSMUSG00000020358	ENSMUSG00000020358	LPS+BCR-UP	0.0111	0.799483	2.47086	3.09057	91.6632	111.251	41.3959
Lancl2	786	ENSMUSG00000062190	ENSMUSG00000062190	LPS+BCR-UP	0.00517	0.849164	1.84371	2.1712	7.927	8.86702	4.47877
Ccr7	787	ENSMUSG00000037944	ENSMUSG00000037944	LPS+BCR-UP	0.00113	0.53449	8.35142	15.625	231.748	429.781	31.9068
Fdx1l	788	ENSMUSG00000079677	ENSMUSG00000079677	LPS+BCR-UP	0.000657	0.78707	2.17444	2.7627	29.8189	37.0575	15.0364
Foxn2	789	ENSMUSG00000034998	ENSMUSG00000034998	LPS+BCR-UP	0.00037	0.769214	2.43313	3.16313	14.2264	18.4421	6.72907
Atp6v1f	790	ENSMUSG00000004285	ENSMUSG00000004285	LPS+BCR-UP	0.000771	0.848826	1.77623	2.09257	52.5207	61.7097	34.1807
Psmd7	791	ENSMUSG00000039067	ENSMUSG00000039067	LPS+BCR-UP	0.000444	0.839518	2.13394	2.54186	17.3409	20.4085	9.14243
Gm6863	792	ENSMUSG00000043483	ENSMUSG00000043483	LPS+BCR-UP	0.000969	0.867785	1.74709	2.01327	41.8428	49.6272	30.3162
Uck2	793	ENSMUSG00000026558	ENSMUSG00000026558	LPS+BCR-UP	0.000987	0.61343	6.84289	11.1551	16.2899	26.4686	2.74696
Trmt10c	794	ENSMUSG00000044763	ENSMUSG00000044763	LPS+BCR-UP	0.00123	0.827327	2.15584	2.60579	10.8546	13.1012	5.83356
Ddx3y	795	ENSMUSG00000069045	ENSMUSG00000069045	LPS+BCR-UP	0.00135	0.81715	2.33114	2.85277	28.1064	34.3467	14.2538
Cebpz	796	ENSMUSG00000024081	ENSMUSG00000024081	LPS+BCR-UP	0.000872	0.778419	2.74461	3.52588	27.7919	35.5405	11.7067
Rsl24d1	797	ENSMUSG00000032215	ENSMUSG00000032215	LPS+BCR-UP	0.000358	0.770116	2.49248	3.2365	19.0772	24.7136	8.83683
Magohb	798	ENSMUSG00000030188	ENSMUSG00000030188	LPS+BCR-UP	0.000352	0.78748	2.39177	3.03724	9.05041	11.5368	4.4947
Taf9	799	ENSMUSG00000052293	ENSMUSG00000052293	LPS+BCR-UP	0.000811	0.824959	1.87881	2.27746	23.263	28.2506	14.1574
Cct2	800	ENSMUSG00000034024	ENSMUSG00000034024	LPS+BCR-UP	0.000689	0.756134	2.21657	2.93145	84.6264	111.561	44.1917
Pnpla8	801	ENSMUSG00000036257	ENSMUSG00000036257	LPS+BCR-UP	0.000575	0.824087	1.76747	2.14476	16.8098	20.3698	10.9246
Nfkbid	802	ENSMUSG00000036931	ENSMUSG00000036931	LPS+BCR-UP	0.00629	0.954787	15.2748	15.9981	158.528	200.478	12.249
Nudt9	803	ENSMUSG00000029310	ENSMUSG00000029310	LPS+BCR-UP	0.00834	0.988753	2.47536	2.50351	15.6255	16.0327	7.3249
E430024P14Rik	804	ENSMUSG00000090069	ENSMUSG00000090069	LPS+BCR-UP	0.0125	1.00279	5.74768	5.73169	15.6137	13.4612	2.9666
Degs1	805	ENSMUSG00000038633	ENSMUSG00000038633	LPS+BCR-UP	0.0114	0.981543	2.76016	2.81206	36.7373	36.293	14.9627
Ankrd33b	806	ENSMUSG00000022237	ENSMUSG00000022237	LPS+BCR-UP	0.0106	0.805175	12.9759	16.1156	13.0246	19.4584	0.984287
Dusp4	807	ENSMUSG00000031530	ENSMUSG00000031530	LPS+BCR-UP	0.0112	0.841669	10.4648	12.4334	27.9248	33.1307	3.04508
Ppp1r16b	808	ENSMUSG00000037754	ENSMUSG00000037754	LPS+BCR-UP	0.0116	0.938624	3.86165	4.11416	69.6837	74.6628	20.611
Tma16	809	ENSMUSG00000025591	ENSMUSG00000025591	LPS+BCR-UP	0.0172	0.879107	3.09959	3.52584	17.4084	19.4459	6.41144
Ubl3	810	ENSMUSG00000001687	ENSMUSG00000001687	LPS+BCR-UP	0.0163	0.923747	2.04791	2.21696	39.9791	43.2871	22.3724
Mphosph10	811	ENSMUSG00000030521	ENSMUSG00000030521	LPS+BCR-UP	0.00594	0.945571	4.05292	4.28622	43.4316	45.1638	12.0981
Eif5al3-ps	812	ENSMUSG00000043618	ENSMUSG00000043618	LPS+BCR-UP	0.00729	0.961181	2.05957	2.14275	5.32909	6.13204	3.21299
Wfdc17	813	ENSMUSG00000069792	ENSMUSG00000069792	LPS+BCR-UP	0.00406	0.994756	3.3317	3.34926	23.9099	22.113	7.65402
Ubxn4	814	ENSMUSG00000026353	ENSMUSG00000026353	LPS+BCR-UP	0.00536	0.978139	2.27397	2.32479	20.2309	20.0624	9.92119
Atl2	815	ENSMUSG00000059811	ENSMUSG00000059811	LPS+BCR-UP	0.00284	0.964773	2.60508	2.7002	12.1271	12.7068	5.42262
Tmem248	816	ENSMUSG00000053094	ENSMUSG00000053094	LPS+BCR-UP	0.00403	0.971614	2.28176	2.34842	20.3515	20.0568	9.80322
Nop16	817	ENSMUSG00000025869	ENSMUSG00000025869	LPS+BCR-UP	0.0133	0.816088	4.27077	5.23323	31.4501	35.7658	8.01963
Bag5	818	ENSMUSG00000049792	ENSMUSG00000049792	LPS+BCR-UP	0.0127	0.918231	2.90536	3.16409	16.3195	16.3573	6.07031
Zc3h12c	819	ENSMUSG00000035164	ENSMUSG00000035164	LPS+BCR-UP	0.0118	0.824604	4.11552	4.99091	13.2552	15.7452	3.66394
Gm15726	820	ENSMUSG00000087263	ENSMUSG00000087263	LPS+BCR-UP	0.0137	0.827068	2.95764	3.57606	6.50435	9.19274	2.40975
Casp4	821	ENSMUSG00000033538	ENSMUSG00000033538	LPS+BCR-UP	0.0165	0.797674	3.72456	4.66928	56.3082	69.206	17.3877
Mrpl54	822	ENSMUSG00000034932	ENSMUSG00000034932	LPS+BCR-UP	0.00864	0.843005	2.55799	3.03437	28.0252	34.365	12.7026
Nol11	823	ENSMUSG00000018433	ENSMUSG00000018433	LPS+BCR-UP	0.0103	0.874129	2.24704	2.5706	21.1694	24.5746	10.888
Fbl	824	ENSMUSG00000046865	ENSMUSG00000046865	LPS+BCR-UP	0.00789	0.903284	2.48939	2.75594	21.0116	24.7522	9.9841
Myc	825	ENSMUSG00000022346	ENSMUSG00000022346	LPS+BCR-UP	0.00608	0.877575	15.2654	17.3949	379.317	363.537	28.7194
Snhg4	826	ENSMUSG00000090430	ENSMUSG00000090430	LPS+BCR-UP	0.00971	0.957446	3.77605	3.94388	9.65209	10.1766	2.93292
Ldha	827	ENSMUSG00000063229	ENSMUSG00000063229	LPS+BCR-UP	0.0079	0.93417	2.70577	2.89644	115.809	119.447	48.6989
Gm10156	828	ENSMUSG00000066245	ENSMUSG00000066245	LPS+BCR-UP	0.00544	0.948635	2.53647	2.67382	145.868	143.713	63.7555
Nolc1	829	ENSMUSG00000015176	ENSMUSG00000015176	LPS+BCR-UP	0.00317	0.800354	4.93324	6.16382	37.6163	47.7141	8.70438
Rrp1b	830	ENSMUSG00000058392	ENSMUSG00000058392	LPS+BCR-UP	0.00396	0.808111	4.54471	5.62387	38.3795	48.2791	9.63937
Cnbp	831	ENSMUSG00000030057	ENSMUSG00000030057	LPS+BCR-UP	0.00461	0.863326	2.72145	3.15229	227.737	260.62	96.0533
Rpp38	832	ENSMUSG00000049950	ENSMUSG00000049950	LPS+BCR-UP	0.00631	0.81703	4.07342	4.98564	9.74117	11.9193	2.75711
Snx4	833	ENSMUSG00000022808	ENSMUSG00000022808	LPS+BCR-UP	0.00625	0.933034	1.9202	2.05802	17.1089	18.2246	10.1921
Slc16a1	834	ENSMUSG00000032902	ENSMUSG00000032902	LPS+BCR-UP	0.00695	0.792747	4.56737	5.76145	5.59847	7.64032	1.29286
Rrp9	835	ENSMUSG00000041506	ENSMUSG00000041506	LPS+BCR-UP	0.00628	0.799725	3.51166	4.39108	30.4216	40.8466	9.95717
Nop56	836	ENSMUSG00000027405	ENSMUSG00000027405	LPS+BCR-UP	0.00696	0.834792	2.86598	3.43316	296.822	341.244	118.221
Wdr43	837	ENSMUSG00000041057	ENSMUSG00000041057	LPS+BCR-UP	0.00465	0.813365	3.17923	3.90874	40.4014	50.8739	14.6175
Rlim	838	ENSMUSG00000056537	ENSMUSG00000056537	LPS+BCR-UP	0.00415	0.862844	2.43113	2.81758	34.2876	40.6446	16.3819
Gm20703	839	ENSMUSG00000093622	ENSMUSG00000093622	LPS+BCR-UP	0.00898	0.810497	4.42954	5.46521	3.86324	4.89975	0.17395
Nop14	840	ENSMUSG00000036693	ENSMUSG00000036693	LPS+BCR-UP	0.0125	0.859993	2.93404	3.41171	38.8554	42.4131	15.4261
1700064E03Rik	841	ENSMUSG00000085178	ENSMUSG00000085178	LPS+BCR-UP	0.0129	0.829588	12.4957	15.0625	14.0555	18.9419	1.13662
Nsun6	842	ENSMUSG00000026707	ENSMUSG00000026707	LPS+BCR-UP	0.0153	0.927564	2.27197	2.44939	5.84361	6.49714	2.91867
Gm15522	843	ENSMUSG00000085166	ENSMUSG00000085166	LPS+BCR-UP	0.0134	0.896058	3.05343	3.40762	3.95187	4.62115	1.45755
Ets2	844	ENSMUSG00000022895	ENSMUSG00000022895	LPS+BCR-UP	0.0107	0.723575	7.42062	10.2555	38.4481	53.2704	6.14032
Dusp2	845	ENSMUSG00000027368	ENSMUSG00000027368	LPS+BCR-UP	0.0137	0.814324	5.2385	6.43295	103.465	135.06	20.6802
Taf1d	846	ENSMUSG00000031939	ENSMUSG00000031939	LPS+BCR-UP	0.0125	0.907995	2.25083	2.4789	40.7278	45.075	20.6795
Gm23034	847	ENSMUSG00000088626	ENSMUSG00000088626	LPS+BCR-UP	0.0186	0.900235	2.11133	2.34531	6.7564	7.43217	3.69215
Dhx33	848	ENSMUSG00000040620	ENSMUSG00000040620	LPS+BCR-UP	0.0177	0.845981	2.89195	3.41846	17.7685	21.3012	7.04052
Rpl10	849	ENSMUSG00000008682	ENSMUSG00000008682	LPS+BCR-UP	0.0127	0.897568	1.79856	2.00381	91.4626	104.049	59.0179
Zc3h15	850	ENSMUSG00000027091	ENSMUSG00000027091	LPS+BCR-UP	0.0215	0.851622	2.19239	2.57437	92.8259	111.28	48.4723
Nol9	851	ENSMUSG00000028948	ENSMUSG00000028948	LPS+BCR-UP	0.0266	0.883454	2.09791	2.37466	16.0515	18.1651	8.80264
Cd83	852	ENSMUSG00000015396	ENSMUSG00000015396	LPS+BCR-UP	0.00212	0.528872	11.1007	20.9895	354.256	703.02	35.6478
Eif2s2	853	ENSMUSG00000074656	ENSMUSG00000074656	LPS+BCR-UP	0.00309	0.772742	2.58544	3.3458	38.1942	49.257	16.9455
Rrn3	854	ENSMUSG00000022682	ENSMUSG00000022682	LPS+BCR-UP	0.00347	0.830317	2.12977	2.56501	12.1266	14.7132	6.59112
Znhit6	855	ENSMUSG00000074182	ENSMUSG00000074182	LPS+BCR-UP	0.00237	0.812267	2.39671	2.95064	5.43427	6.5072	2.54843
Ubox5	856	ENSMUSG00000027300	ENSMUSG00000027300	LPS+BCR-UP	0.00218	0.84836	1.92476	2.2688	3.40705	3.91447	1.96741
Psme3	857	ENSMUSG00000078652	ENSMUSG00000078652	LPS+BCR-UP	0.0034	0.792329	2.26414	2.85757	56.2189	70.2809	28.353
Zfp330	858	ENSMUSG00000031711	ENSMUSG00000031711	LPS+BCR-UP	0.00313	0.838479	1.92837	2.29984	15.0501	18.0648	9.06204
2410002F23Rik	859	ENSMUSG00000045411	ENSMUSG00000045411	LPS+BCR-UP	0.0119	0.771059	3.22172	4.1783	85.1299	114.802	30.2116
Twistnb	860	ENSMUSG00000020561	ENSMUSG00000020561	LPS+BCR-UP	0.00846	0.837414	2.39197	2.85637	17.6533	21.3294	8.48736
Dnajc27	861	ENSMUSG00000020657	ENSMUSG00000020657	LPS+BCR-UP	0.00609	0.819354	2.42385	2.95824	3.43019	4.26195	1.63317
Fcf1	862	ENSMUSG00000021243	ENSMUSG00000021243	LPS+BCR-UP	0.00539	0.847365	2.05751	2.42812	50.9697	58.2462	27.8602
Ran	863	ENSMUSG00000029430	ENSMUSG00000029430	LPS+BCR-UP	0.00853	0.765987	2.38611	3.11508	77.1203	99.8978	37.0712
Serbp1	864	ENSMUSG00000036371	ENSMUSG00000036371	LPS+BCR-UP	0.0111	0.819178	2.09267	2.55459	46.2766	56.56	25.3914
Bhlhe40	865	ENSMUSG00000030103	ENSMUSG00000030103	LPS+BCR-UP	0.00383	0.691267	8.6044	12.4473	53.1566	73.4807	7.09715
Gm10169	866	ENSMUSG00000083669	ENSMUSG00000083669	LPS+BCR-UP	0.00437	0.81112	3.39912	4.19065	11.4685	15.2	3.97808
Gm9855	867	ENSMUSG00000085666	ENSMUSG00000085666	LPS+BCR-UP	0.00383	0.807533	3.05819	3.78708	5.20788	6.15248	1.90976
Mak16	868	ENSMUSG00000031578	ENSMUSG00000031578	LPS+BCR-UP	0.00522	0.852155	2.38251	2.79586	33.5729	39.9588	16.405
Fbxo11	869	ENSMUSG00000005371	ENSMUSG00000005371	LPS+BCR-UP	0.00455	0.761301	3.24067	4.25676	68.1214	87.8171	23.8066
Dnttip2	870	ENSMUSG00000039756	ENSMUSG00000039756	LPS+BCR-UP	0.00529	0.810505	2.39959	2.96061	32.1843	38.5724	15.0663
Arih2	871	ENSMUSG00000064145	ENSMUSG00000064145	LPS+BCR-UP	0.00386	0.775378	2.69106	3.47065	14.2004	19.0005	6.22754
Tmem11	872	ENSMUSG00000043284	ENSMUSG00000043284	LPS+BCR-UP	0.00256	0.804755	2.72424	3.38518	12.3283	14.8983	5.09054
2410004N09Rik	873	ENSMUSG00000087590	ENSMUSG00000087590	LPS+BCR-UP	0.00373	0.842448	2.25497	2.67668	20.511	25.0477	10.7305
Chd1	874	ENSMUSG00000023852	ENSMUSG00000023852	LPS+BCR-UP	0.00578	0.811105	2.37125	2.92348	49.8647	61.8246	24.2125
Pim3	875	ENSMUSG00000035828	ENSMUSG00000035828	LPS+BCR-UP	0.0013	0.695455	6.09661	8.76636	10.8159	16.2941	2.061
Lin7c	876	ENSMUSG00000027162	ENSMUSG00000027162	LPS+BCR-UP	0.000734	0.887258	1.83661	2.06998	23.723	26.6051	14.7981
Etf1	877	ENSMUSG00000024360	ENSMUSG00000024360	LPS+BCR-UP	0.000304	0.774386	3.67404	4.74446	34.0124	44.3165	10.8278
Tmem185b	878	ENSMUSG00000037015	ENSMUSG00000037015	LPS+BCR-UP	0.000361	0.883601	1.87665	2.12387	7.77603	8.76622	4.75406
Rnmtl1	879	ENSMUSG00000038046	ENSMUSG00000038046	LPS+BCR-UP	0.00085	0.810907	2.83849	3.50039	6.36843	7.92129	2.61278
Tomm20	880	ENSMUSG00000058779	ENSMUSG00000058779	LPS+BCR-UP	0.000755	0.813342	2.71033	3.33234	28.1657	35.234	12.2762
Nop58	881	ENSMUSG00000026020	ENSMUSG00000026020	LPS+BCR-UP	0.00177	0.733775	4.28598	5.841	47.1572	65.1638	12.6661
Hnrnpa1	882	ENSMUSG00000046434	ENSMUSG00000046434	LPS+BCR-UP	0.00275	0.860345	2.15787	2.50815	52.8498	58.2679	26.7129
Wdr75	883	ENSMUSG00000025995	ENSMUSG00000025995	LPS+BCR-UP	0.000944	0.781318	3.44814	4.41323	47.4124	60.8941	15.8592
Rpf1	884	ENSMUSG00000028187	ENSMUSG00000028187	LPS+BCR-UP	0.000652	0.892877	1.88881	2.11542	22.2767	24.92	13.653
Emd	885	ENSMUSG00000001964	ENSMUSG00000001964	LPS+BCR-UP	0.00107	0.816536	3.07999	3.77202	41.8592	50.948	15.5517
Prpf4	886	ENSMUSG00000066148	ENSMUSG00000066148	LPS+BCR-UP	0.00165	0.881893	2.03209	2.30423	8.84835	9.96185	4.96582
Gm14494	887	ENSMUSG00000083097	ENSMUSG00000083097	LPS+BCR-UP	0.000952	0.800477	2.59164	3.23763	38.2762	46.2981	16.2612
Gm15453	888	ENSMUSG00000081535	ENSMUSG00000081535	LPS+BCR-UP	0.00122	0.818312	2.48337	3.03475	107.97	128.431	48.3843
Ptger4	889	ENSMUSG00000039942	ENSMUSG00000039942	LPS+BCR-UP	0.012	1.0384	8.36513	8.05575	17.0334	16.7052	2.28329
Anp32e	890	ENSMUSG00000015749	ENSMUSG00000015749	LPS+BCR-UP	0.0108	0.994496	2.13783	2.14966	161.345	143.535	77.1925
Zhx2	891	ENSMUSG00000071757	ENSMUSG00000071757	LPS+BCR-UP	0.00826	1.07325	4.07263	3.79466	80.9583	59.4119	18.766
Trmt61a	892	ENSMUSG00000060950	ENSMUSG00000060950	LPS+BCR-UP	0.0156	1.06622	4.22876	3.96613	17.8895	13.9076	4.3075
Gm7332	893	ENSMUSG00000080875	ENSMUSG00000080875	LPS+BCR-UP	0.0205	1.03564	2.73219	2.63815	4.3717	4.02388	1.766
Dnajb5	894	ENSMUSG00000036052	ENSMUSG00000036052	LPS+BCR-UP	0.0369	0.974528	2.82182	2.89557	14.0849	12.2819	5.09147
Esf1	895	ENSMUSG00000045624	ENSMUSG00000045624	LPS+BCR-UP	0.0218	1.00798	2.39406	2.3751	39.6833	37.1483	18.0476
Lmnb1	896	ENSMUSG00000024590	ENSMUSG00000024590	LPS+BCR-UP	0.0292	0.944189	1.89729	2.00944	8.04239	9.1539	5.10327
Gm22748	897	ENSMUSG00000064427	ENSMUSG00000064427	LPS+BCR-UP	0.0418	1.18033	4.22266	3.57753	163.042	201.312	76.4392
Agpat4	898	ENSMUSG00000023827	ENSMUSG00000023827	LPS+BCR-UP	0.011	0.984033	3.38174	3.43661	11.2379	12.2919	4.14159
2410016O06Rik	899	ENSMUSG00000046791	ENSMUSG00000046791	LPS+BCR-UP	0.025	0.947942	3.21147	3.38783	6.07491	6.22787	2.13727
Mir17hg	900	ENSMUSG00000089726	ENSMUSG00000089726	LPS+BCR-UP	0.0027	0.893315	8.24999	9.23526	20.8324	27.1655	3.37983
Sub1	901	ENSMUSG00000022205	ENSMUSG00000022205	LPS+BCR-UP	0.00261	0.895358	4.28634	4.78729	578.845	591.649	140.799
Rbm34	902	ENSMUSG00000033931	ENSMUSG00000033931	LPS+BCR-UP	0.00288	0.947135	2.05049	2.16494	13.9591	14.3193	7.49951
Erf	903	ENSMUSG00000040857	ENSMUSG00000040857	LPS+BCR-UP	0.00328	0.955618	3.9346	4.11733	6.4053	6.03478	1.65589
Gm9769	904	ENSMUSG00000040078	ENSMUSG00000040078	LPS+BCR-UP	0.00878	0.970225	2.65222	2.73361	12.7573	13.9003	6.3255
Gpatch4	905	ENSMUSG00000028069	ENSMUSG00000028069	LPS+BCR-UP	0.00687	0.948479	2.00073	2.10941	10.6217	10.8244	5.71746
Timm10	906	ENSMUSG00000027076	ENSMUSG00000027076	LPS+BCR-UP	0.00654	0.795227	5.27575	6.63427	22.5521	27.5226	4.76283
Dohh	907	ENSMUSG00000078440	ENSMUSG00000078440	LPS+BCR-UP	0.00849	0.874099	2.1735	2.48656	9.56652	11.1966	5.44121
Ccdc86	908	ENSMUSG00000024732	ENSMUSG00000024732	LPS+BCR-UP	0.00175	0.800478	3.47109	4.33627	5.95857	7.13072	1.86081
Ing5	909	ENSMUSG00000026283	ENSMUSG00000026283	LPS+BCR-UP	0.0013	0.843049	2.64341	3.13554	10.4411	12.4794	4.68252
Dnaja2	910	ENSMUSG00000031701	ENSMUSG00000031701	LPS+BCR-UP	0.00185	0.824345	2.60457	3.15956	33.7326	40.8884	15.0639
Hsp90aa1	911	ENSMUSG00000021270	ENSMUSG00000021270	LPS+BCR-UP	0.00342	0.828194	2.89225	3.49223	278.185	342.654	114.753
Ppat	912	ENSMUSG00000029246	ENSMUSG00000029246	LPS+BCR-UP	0.00181	0.826136	2.84543	3.44427	14.2089	16.9227	5.54542
Thg1l	913	ENSMUSG00000011254	ENSMUSG00000011254	LPS+BCR-UP	0.003	0.911567	1.88339	2.0661	7.18152	7.92024	4.57238
Nufip1	914	ENSMUSG00000022009	ENSMUSG00000022009	LPS+BCR-UP	0.00172	0.867968	3.37724	3.89097	5.7872	6.6938	2.0183
Sco1	915	ENSMUSG00000069844	ENSMUSG00000069844	LPS+BCR-UP	0.00247	0.931497	2.05953	2.21099	4.66948	5.09631	2.79389
Thumpd1	916	ENSMUSG00000030942	ENSMUSG00000030942	LPS+BCR-UP	0.0035	0.894264	2.59775	2.9049	14.1326	15.9492	6.50601
2810026P18Rik	917	ENSMUSG00000032424	ENSMUSG00000032424	LPS+BCR-UP	0.00203	0.905654	2.34116	2.58505	19.0833	21.0287	9.53624
Zfp747	918	ENSMUSG00000054381	ENSMUSG00000054381	LPS+BCR-UP	0.00138	0.950085	2.16141	2.27497	7.35834	7.54657	3.70905
Pdp1	919	ENSMUSG00000049225	ENSMUSG00000049225	LPS+BCR-UP	0.00816	0.927481	3.31447	3.57363	5.99115	6.40767	2.11324
Nop9	920	ENSMUSG00000019297	ENSMUSG00000019297	LPS+BCR-UP	0.0045	0.943463	2.35614	2.49733	5.88657	6.23186	2.94849
Hnrnpf	921	ENSMUSG00000042079	ENSMUSG00000042079	LPS+BCR-UP	0.00457	0.943621	2.04128	2.16324	80.6422	84.832	45.377
Zfp52	922	ENSMUSG00000051341	ENSMUSG00000051341	LPS+BCR-UP	0.000103	0.790967	3.53836	4.47346	17.0886	21.5424	5.68621
Nkrf	923	ENSMUSG00000044149	ENSMUSG00000044149	LPS+BCR-UP	0.000263	0.846263	2.27948	2.69358	5.64222	6.68386	2.74591
Pgam1	924	ENSMUSG00000011752	ENSMUSG00000011752	LPS+BCR-UP	0.00054	0.822359	2.72433	3.31282	35.8	42.6133	13.5227
Rnaseh1	925	ENSMUSG00000020630	ENSMUSG00000020630	LPS+BCR-UP	0.000417	0.823799	2.47039	2.99877	8.20412	9.99628	3.98057
Aimp2	926	ENSMUSG00000029610	ENSMUSG00000029610	LPS+BCR-UP	0.000448	0.841784	3.36885	4.00203	16.1317	19.3819	5.43694
Camta1	927	ENSMUSG00000014592	ENSMUSG00000014592	LPS+BCR-UP	0.0016	0.917818	2.06067	2.24518	7.57505	8.27896	4.23111
Riok1	928	ENSMUSG00000021428	ENSMUSG00000021428	LPS+BCR-UP	0.000655	0.919711	2.38969	2.5983	15.5588	16.8144	7.80045
Fam210a	929	ENSMUSG00000038121	ENSMUSG00000038121	LPS+BCR-UP	0.0004	0.939556	2.14299	2.28085	5.03643	5.32592	2.86835
Usp31	930	ENSMUSG00000063317	ENSMUSG00000063317	LPS+BCR-UP	4.99e-05	0.897634	3.00779	3.35079	4.8939	5.44123	1.90441
Pcna	931	ENSMUSG00000027342	ENSMUSG00000027342	LPS+BCR-UP	0.000596	0.890268	2.44728	2.74892	74.0375	82.6633	34.4338
Tomm5	932	ENSMUSG00000078713	ENSMUSG00000078713	LPS+BCR-UP	0.000749	0.77674	2.28169	2.93752	48.5286	61.5906	22.7206
Dcaf13	933	ENSMUSG00000022300	ENSMUSG00000022300	LPS+BCR-UP	0.00118	0.787307	2.39568	3.04287	20.3977	25.9003	10.1976
Prkrir	934	ENSMUSG00000030753	ENSMUSG00000030753	LPS+BCR-UP	0.00148	0.787337	2.62892	3.339	22.6943	29.2325	10.4716
Riok2	935	ENSMUSG00000023846	ENSMUSG00000023846	LPS+BCR-UP	0.00229	0.797961	2.2647	2.83811	13.1135	16.2875	6.61081
Metap1	936	ENSMUSG00000005813	ENSMUSG00000005813	LPS+BCR-UP	0.00258	0.852363	1.88106	2.20687	11.8836	13.8775	7.30025
Azin1	937	ENSMUSG00000037458	ENSMUSG00000037458	LPS+BCR-UP	0.00363	0.783188	2.10739	2.69079	27.2544	36.2439	16.4482
Pole4	938	ENSMUSG00000030042	ENSMUSG00000030042	LPS+BCR-UP	0.00365	0.803816	1.94249	2.41659	34.3416	42.9571	21.0863
Grwd1	939	ENSMUSG00000053801	ENSMUSG00000053801	LPS+BCR-UP	0.00916	0.68418	4.06518	5.94168	8.40697	12.3455	2.7516
Timm23	940	ENSMUSG00000013701	ENSMUSG00000013701	LPS+BCR-UP	0.0039	0.726037	3.04209	4.18999	38.3113	52.2382	14.4624
Papd7	941	ENSMUSG00000034575	ENSMUSG00000034575	LPS+BCR-UP	0.00343	0.713942	3.02649	4.23912	4.02597	5.62314	1.5552
Cops8	942	ENSMUSG00000034432	ENSMUSG00000034432	LPS+BCR-UP	0.00315	0.802428	1.98297	2.47122	9.18093	11.4228	5.58197
Rrp15	943	ENSMUSG00000001305	ENSMUSG00000001305	LPS+BCR-UP	0.00155	0.747304	3.1898	4.26841	10.9082	14.4594	4.26954
Amd2	944	ENSMUSG00000063953	ENSMUSG00000063953	LPS+BCR-UP	0.0018	0.753817	2.82143	3.74286	8.154	10.8431	3.3219
Prkar1a	945	ENSMUSG00000020612	ENSMUSG00000020612	LPS+BCR-UP	0.00204	0.812044	2.16162	2.66195	53.4818	65.7327	29.078
Morf4l2	946	ENSMUSG00000031422	ENSMUSG00000031422	LPS+BCR-UP	0.00136	0.784434	2.97487	3.79238	41.512	52.3964	18.9025
Map1lc3a	947	ENSMUSG00000027602	ENSMUSG00000027602	LPS+BCR-UP	0.0237	0.824674	3.47912	4.21878	4.20982	5.12373	1.24359
Fastkd3	948	ENSMUSG00000021532	ENSMUSG00000021532	LPS+BCR-UP	0.0315	0.844962	2.51429	2.97563	6.21438	7.09058	2.74595
Trib1	949	ENSMUSG00000032501	ENSMUSG00000032501	LPS+BCR-UP	0.0256	0.844548	3.03565	3.5944	5.25748	5.24823	1.52406
9430038I01Rik	950	ENSMUSG00000040139	ENSMUSG00000040139	LPS+BCR-UP	0.0201	0.927764	2.06278	2.22338	6.00953	6.42453	3.38321
Nom1	951	ENSMUSG00000001569	ENSMUSG00000001569	LPS+BCR-UP	0.0338	0.94795	2.97864	3.14219	14.843	16.2317	6.42631
Pigw	952	ENSMUSG00000045140	ENSMUSG00000045140	LPS+BCR-UP	0.0214	0.986177	2.41378	2.44762	3.81863	3.98519	2.03849
Tmem97	953	ENSMUSG00000037278	ENSMUSG00000037278	LPS+BCR-UP	0.00988	0.699301	3.11747	4.45798	4.9238	7.02972	1.90072
Mrpl50	954	ENSMUSG00000044018	ENSMUSG00000044018	LPS+BCR-UP	0.00875	0.750894	2.40226	3.1992	7.89687	10.3838	3.76353
Mrpl15	955	ENSMUSG00000033845	ENSMUSG00000033845	LPS+BCR-UP	0.0226	0.792754	2.15329	2.71622	24.7503	31.2341	13.9368
Gm14539	956	ENSMUSG00000084830	ENSMUSG00000084830	LPS+BCR-UP	0.0211	0.720582	2.27594	3.15847	28.8523	40.9158	16.2768
Gm10250	957	ENSMUSG00000068706	ENSMUSG00000068706	LPS+BCR-UP	0.0325	0.796459	1.80924	2.2716	8.72749	11.4459	6.35414
Tuba1c	958	ENSMUSG00000043091	ENSMUSG00000043091	LPS+BCR-UP	0.0143	0.667606	2.68974	4.02893	12.1566	16.5887	4.38429
Fem1b	959	ENSMUSG00000032244	ENSMUSG00000032244	LPS+BCR-UP	0.00779	0.80407	1.68743	2.09861	8.38733	10.4536	5.87829
Emc6	960	ENSMUSG00000047260	ENSMUSG00000047260	LPS+BCR-UP	0.0087	0.689062	2.47626	3.59367	15.6085	23.5172	7.75455
Slc38a2	961	ENSMUSG00000022462	ENSMUSG00000022462	LPS+BCR-UP	0.011	0.696736	2.38162	3.41826	42.8483	60.6555	20.5062
Utp6	962	ENSMUSG00000035575	ENSMUSG00000035575	LPS+BCR-UP	0.0126	0.769727	2.22187	2.88657	24.9854	32.6855	13.2394
Ppp1r15a	963	ENSMUSG00000040435	ENSMUSG00000040435	LPS+BCR-UP	0.0117	0.438538	9.47876	21.6144	44.2047	111.081	5.25775
Optn	964	ENSMUSG00000026672	ENSMUSG00000026672	LPS+BCR-UP	0.0105	0.6001	4.23691	7.06033	6.09398	11.3003	1.59476
Hsp90ab1	965	ENSMUSG00000023944	ENSMUSG00000023944	LPS+BCR-UP	0.00835	0.80189	1.90956	2.38133	520.224	646.22	312.307
Dlst	966	ENSMUSG00000004789	ENSMUSG00000004789	LPS+BCR-UP	0.00941	0.813957	1.82727	2.24493	23.3595	28.7195	14.6917
Tdg	967	ENSMUSG00000034674	ENSMUSG00000034674	LPS+BCR-UP	0.00517	0.710204	2.36204	3.32587	15.6663	22.7025	7.64056
Simc1	968	ENSMUSG00000043183	ENSMUSG00000043183	LPS+BCR-UP	0.00432	0.779695	1.86169	2.38771	8.89392	11.3847	5.48759
Basp1	969	ENSMUSG00000045763	ENSMUSG00000045763	LPS+BCR-UP	0.00437	0.636554	3.5164	5.52411	3.30663	5.30361	1.0208
Eif3g	970	ENSMUSG00000070319	ENSMUSG00000070319	LPS+BCR-UP	0.00426	0.785401	2.09326	2.66521	78.9963	97.1244	42.2667
Slc25a1	971	ENSMUSG00000003528	ENSMUSG00000003528	LPS+BCR-UP	0.00239	0.77967	2.03017	2.60388	12.9507	16.2782	7.18035
Mios	972	ENSMUSG00000042447	ENSMUSG00000042447	LPS+BCR-UP	0.00302	0.791717	2.04393	2.58164	8.76367	11.2465	5.00973
Jun	973	ENSMUSG00000052684	ENSMUSG00000052684	LPS+BCR-UP	0.0289	0.672487	4.02482	5.98498	9.82747	14.9244	2.86992
Csrnp1	974	ENSMUSG00000032515	ENSMUSG00000032515	LPS+BCR-UP	0.0241	0.77413	2.363	3.05246	13.3503	17.6729	6.4927
Imp4	975	ENSMUSG00000026127	ENSMUSG00000026127	LPS+BCR-UP	0.0094	0.852343	1.72076	2.01886	36.2501	41.2433	23.5614
Sytl3	976	ENSMUSG00000041831	ENSMUSG00000041831	LPS+BCR-UP	0.0448	0.615836	3.38553	5.49745	2.96821	5.41298	0.357752
Csde1	977	ENSMUSG00000068823	ENSMUSG00000068823	LPS+BCR-UP	0.0362	0.800607	1.78254	2.22648	81.2397	103.895	52.3727
H2-Ab1	978	ENSMUSG00000073421	ENSMUSG00000073421	LPS+BCR-UP	0.0305	0.777977	1.76429	2.2678	2679.43	3120.84	1699.53
Nfkbib	979	ENSMUSG00000030595	ENSMUSG00000030595	LPS+BCR-UP	0.0147	0.65366	2.17906	3.33364	28.3714	38.5365	14.8785
Mogs	980	ENSMUSG00000030036	ENSMUSG00000030036	LPS+BCR-UP	0.0146	0.767929	1.67264	2.17812	12.7921	17.3761	8.97111
Cnot7	981	ENSMUSG00000031601	ENSMUSG00000031601	LPS+BCR-UP	0.0179	0.793992	1.58875	2.00096	27.4615	34.7394	19.8969
Mrpl17	982	ENSMUSG00000030879	ENSMUSG00000030879	LPS+BCR-UP	0.0172	0.673016	2.09257	3.10924	57.144	75.989	30.536
Atp5b	983	ENSMUSG00000025393	ENSMUSG00000025393	LPS+BCR-UP	0.0307	0.782277	1.63002	2.08368	719.822	844.244	499.236
Ezr	984	ENSMUSG00000052397	ENSMUSG00000052397	LPS+BCR-UP	0.0142	0.649649	2.72105	4.18849	158.884	254.885	66.4897
Ybx3	985	ENSMUSG00000030189	ENSMUSG00000030189	LPS+BCR-UP	0.0128	0.703605	2.13531	3.03481	25.4524	34.7782	13.8224
Elovl5	986	ENSMUSG00000032349	ENSMUSG00000032349	LPS+BCR-UP	0.023	0.659953	2.50827	3.80068	49.2715	73.3161	23.008
Champ1	987	ENSMUSG00000047710	ENSMUSG00000047710	LPS+BCR-UP	0.0221	0.742128	1.98641	2.67665	7.17305	9.70009	4.15006
Gadd45b	988	ENSMUSG00000015312	ENSMUSG00000015312	LPS+BCR-UP	0.00801	0.399797	7.42219	18.5649	44.5725	119.957	6.89874
Josd1	989	ENSMUSG00000022426	ENSMUSG00000022426	LPS+BCR-UP	0.00735	0.592694	2.9223	4.93054	8.24691	13.9035	3.22458
Ube2j1	990	ENSMUSG00000028277	ENSMUSG00000028277	LPS+BCR-UP	0.00326	0.792597	1.71344	2.16181	45.9395	55.9195	29.1528
Sqstm1	991	ENSMUSG00000015837	ENSMUSG00000015837	LPS+BCR-UP	0.00567	0.707109	2.60979	3.69079	76.5924	115.915	35.8827
Ell2	992	ENSMUSG00000001542	ENSMUSG00000001542	LPS+BCR-UP	0.0086	0.590281	3.45722	5.85691	15.5169	26.3235	5.14225
Eny2	993	ENSMUSG00000022338	ENSMUSG00000022338	LPS+BCR-UP	0.00626	0.800657	1.6697	2.08542	4.96437	6.15839	3.39947
Slmo2	994	ENSMUSG00000016257	ENSMUSG00000016257	LPS+BCR-UP	0.0103	0.701142	2.12765	3.03455	23.4936	34.0333	12.7323
Rbbp8	995	ENSMUSG00000041238	ENSMUSG00000041238	LPS+BCR-UP	0.0039	0.602561	2.98413	4.95241	10.1925	17.9487	3.99265
Nfkbie	996	ENSMUSG00000023947	ENSMUSG00000023947	LPS+BCR-UP	0.0141	0.705591	2.55187	3.61664	44.8512	64.2653	20.1672
Lrrc33	997	ENSMUSG00000052384	ENSMUSG00000052384	LPS+BCR-UP	0.0186	0.78416	2.0625	2.6302	120.689	151.732	66.563
Arf1	998	ENSMUSG00000048076	ENSMUSG00000048076	LPS+BCR-UP	0.0155	0.812762	1.64823	2.02794	99.5251	115.192	65.8004
Bcl2a1b	999	ENSMUSG00000089929	ENSMUSG00000089929	LPS+BCR-UP	0.00169	0.32638	8.10123	24.8215	90.7199	285.907	12.9529
Bcl2a1d	1000	ENSMUSG00000074148	ENSMUSG00000074148	LPS+BCR-UP	0.00236	0.310583	6.79312	21.8721	92.6205	278.849	15.4553
Pfdn4	1001	ENSMUSG00000052033	ENSMUSG00000052033	LPS+BCR-UP	0.00214	0.723954	1.64927	2.27814	11.4905	16.1019	8.23282
2810408M09Rik	1002	ENSMUSG00000039725	ENSMUSG00000039725	LPS+BCR-UP	0.00113	0.725633	1.6035	2.20979	5.87723	8.08831	4.23238
Gad1	1003	ENSMUSG00000070880	ENSMUSG00000070880	LPS+BCR-UP	0.0039	0.476114	4.46043	9.36841	8.84708	19.5479	2.23176
Ruvbl1	1004	ENSMUSG00000030079	ENSMUSG00000030079	LPS+BCR-UP	0.00311	0.757464	1.73386	2.28903	17.7886	23.2428	11.6553
Pus1	1005	ENSMUSG00000029507	ENSMUSG00000029507	LPS+BCR-UP	0.00583	0.634538	2.51997	3.97135	9.65287	15.7164	4.37554
2310003H01Rik	1006	ENSMUSG00000025384	ENSMUSG00000025384	LPS+BCR-UP	0.00454	0.770676	1.60472	2.08222	6.86116	8.861	4.89253
Zmynd19	1007	ENSMUSG00000026974	ENSMUSG00000026974	LPS+BCR-UP	0.00397	0.692224	2.27934	3.29277	5.23642	7.72279	2.65253
Nop10	1008	ENSMUSG00000027133	ENSMUSG00000027133	LPS+BCR-UP	0.00379	0.743034	1.88123	2.53182	29.3235	39.3612	17.898
Prmt1	1009	ENSMUSG00000052429	ENSMUSG00000052429	LPS+BCR-UP	0.00172	0.779632	1.69122	2.16925	27.4683	34.9534	18.4383
Ehd1	1010	ENSMUSG00000024772	ENSMUSG00000024772	LPS+BCR-UP	0.00586	0.555088	3.21134	5.78528	57.6906	106.081	20.6256
Slc35b2	1011	ENSMUSG00000037089	ENSMUSG00000037089	LPS+BCR-UP	0.00695	0.72885	1.81769	2.49391	9.26294	12.8186	5.8822
Ranbp1	1012	ENSMUSG00000005732	ENSMUSG00000005732	LPS+BCR-UP	0.000956	0.650067	2.14116	3.29376	42.8608	65.7717	23.0117
Taf5	1013	ENSMUSG00000025049	ENSMUSG00000025049	LPS+BCR-UP	0.000613	0.765866	1.59116	2.07759	4.373	5.67072	3.10461
Marcksl1	1014	ENSMUSG00000047945	ENSMUSG00000047945	LPS+BCR-UP	0.00116	0.487011	6.23738	12.8075	47.3443	101.209	8.76539
Mrpl16	1015	ENSMUSG00000024683	ENSMUSG00000024683	LPS+BCR-UP	0.00124	0.764318	1.94133	2.53995	12.803	16.3558	7.31752
D16Ertd472e	1016	ENSMUSG00000022864	ENSMUSG00000022864	LPS+BCR-UP	0.000705	0.592806	3.06016	5.16215	11.1412	18.8993	4.21457
Gm10108	1017	ENSMUSG00000062038	ENSMUSG00000062038	LPS+BCR-UP	0.000634	0.640849	2.83618	4.42566	16.9432	26.3804	7.05561
Gpn2	1018	ENSMUSG00000028848	ENSMUSG00000028848	LPS+BCR-UP	0.00124	0.804751	1.66922	2.07421	6.2633	7.75295	4.3304
Gm13461	1019	ENSMUSG00000081999	ENSMUSG00000081999	LPS+BCR-UP	0.00202	0.696502	2.37141	3.40474	61.1836	86.2774	26.6242
Metap2	1020	ENSMUSG00000036112	ENSMUSG00000036112	LPS+BCR-UP	0.00326	0.805113	1.73009	2.14888	9.33065	11.5165	6.12269
Ppa1	1021	ENSMUSG00000020089	ENSMUSG00000020089	LPS+BCR-UP	0.00205	0.6199	2.44419	3.94287	10.8997	17.5344	5.17241
Fzr1	1022	ENSMUSG00000020235	ENSMUSG00000020235	LPS+BCR-UP	0.00311	0.749597	1.61553	2.15519	9.74752	12.9863	7.07507
Ifitm2	1023	ENSMUSG00000060591	ENSMUSG00000060591	LPS+BCR-UP	0.0316	0.659754	3.3212	5.03399	25.1135	29.881	7.90821
Ldlr	1024	ENSMUSG00000032193	ENSMUSG00000032193	LPS+BCR-UP	0.0323	0.779042	2.06589	2.65183	4.17077	5.2702	2.28566
Alg11	1025	ENSMUSG00000063362	ENSMUSG00000063362	LPS+BCR-UP	0.0237	0.839075	2.09991	2.50265	16.9346	18.2809	8.59403
Gm12734	1026	ENSMUSG00000081451	ENSMUSG00000081451	LPS+BCR-UP	0.0322	0.881628	1.84161	2.08887	3.87656	4.49084	2.46571
Gm7964	1027	ENSMUSG00000063902	ENSMUSG00000063902	LPS+BCR-UP	0.039	0.874095	1.80539	2.06543	12.3341	16.244	8.67732
Gm10232	1028	ENSMUSG00000068141	ENSMUSG00000068141	LPS+BCR-UP	0.0141	0.877899	2.42389	2.76101	16.9778	17.324	7.24047
Dph3	1029	ENSMUSG00000021905	ENSMUSG00000021905	LPS+BCR-UP	0.0124	0.879518	2.12689	2.41824	22.8502	25.4496	12.1143
Wdr55	1030	ENSMUSG00000042660	ENSMUSG00000042660	LPS+BCR-UP	0.0168	0.778781	2.29457	2.94636	15.3354	19.1836	7.49638
Yae1d1	1031	ENSMUSG00000075054	ENSMUSG00000075054	LPS+BCR-UP	0.0271	0.808301	2.1227	2.62612	5.6918	6.66279	2.92053
Bysl	1032	ENSMUSG00000023988	ENSMUSG00000023988	LPS+BCR-UP	0.016	0.805978	2.25917	2.80302	6.08709	7.44895	3.06794
Rnf149	1033	ENSMUSG00000048234	ENSMUSG00000048234	LPS+BCR-UP	0.0194	0.876274	1.87896	2.14426	5.44306	6.39019	3.48806
Twf1	1034	ENSMUSG00000022451	ENSMUSG00000022451	LPS+BCR-UP	0.0463	0.881916	2.01858	2.28886	23.2146	28.1328	14.4144
AC148321.1	1035	ENSMUSG00000079226	ENSMUSG00000079226	LPS+BCR-UP	0.00821	0.498435	2.80815	5.63393	24.9818	50.0101	10.2017
Uap1	1036	ENSMUSG00000026670	ENSMUSG00000026670	LPS+BCR-UP	0.00543	0.59444	2.41803	4.06774	16.0995	28.2763	8.08088
Ubxn2a	1037	ENSMUSG00000020634	ENSMUSG00000020634	LPS+BCR-UP	0.0187	0.678538	2.20307	3.24678	14.0292	21.5471	7.52609
Dcun1d5	1038	ENSMUSG00000032002	ENSMUSG00000032002	LPS+BCR-UP	0.0207	0.733896	1.73577	2.36514	18.5495	26.936	13.2358
Cinp	1039	ENSMUSG00000021276	ENSMUSG00000021276	LPS+BCR-UP	0.0374	0.712141	2.05997	2.89264	10.8978	15.2689	6.10671
Polr1c	1040	ENSMUSG00000067148	ENSMUSG00000067148	LPS+BCR-UP	0.0258	0.698431	2.02901	2.9051	30.5696	43.618	17.578
Hspa5	1041	ENSMUSG00000026864	ENSMUSG00000026864	LPS+BCR-UP	0.0288	0.703789	1.92044	2.72871	225.44	302.212	125.397
Zbtb17	1042	ENSMUSG00000006215	ENSMUSG00000006215	LPS+BCR-UP	0.00958	0.731485	1.75397	2.39781	7.83782	10.9707	5.47567
Cdc34	1043	ENSMUSG00000020307	ENSMUSG00000020307	LPS+BCR-UP	0.0146	0.765911	1.57156	2.05188	16.9597	21.8671	12.2645
Gm14269	1044	ENSMUSG00000084067	ENSMUSG00000084067	LPS+BCR-UP	0.0175	0.75959	1.73949	2.29004	6.05959	8.57382	4.70093
Pde3b	1045	ENSMUSG00000030671	ENSMUSG00000030671	LPS+BCR-UP	0.00595	0.48636	7.00735	14.4077	38.8725	75.8216	7.6711
Pak1ip1	1046	ENSMUSG00000038683	ENSMUSG00000038683	LPS+BCR-UP	0.00425	0.747684	2.23161	2.9847	16.3703	21.3228	9.14765
Vamp3	1047	ENSMUSG00000028955	ENSMUSG00000028955	LPS+BCR-UP	0.0124	0.838751	1.73271	2.06583	16.5378	20.1401	10.6435
Amd1	1048	ENSMUSG00000075232	ENSMUSG00000075232	LPS+BCR-UP	0.00194	0.704687	2.63932	3.74538	6.61331	9.11766	3.33887
Prpf38a	1049	ENSMUSG00000063800	ENSMUSG00000063800	LPS+BCR-UP	0.00185	0.839432	1.68898	2.01205	12.8973	15.2218	9.38808
Ptges3	1050	ENSMUSG00000071072	ENSMUSG00000071072	LPS+BCR-UP	0.00513	0.744396	2.2411	3.01062	56.914	76.8976	29.3978
Eif2b5	1051	ENSMUSG00000003235	ENSMUSG00000003235	LPS+BCR-UP	0.00193	0.787143	1.84223	2.3404	13.5366	17.1867	8.56625
Apex1	1052	ENSMUSG00000035960	ENSMUSG00000035960	LPS+BCR-UP	0.00135	0.722743	3.36825	4.66037	37.0007	52.1104	12.4852
Rps19bp1	1053	ENSMUSG00000051518	ENSMUSG00000051518	LPS+BCR-UP	0.000749	0.765657	2.69001	3.51333	12.4059	16.3584	5.23445
Nip7	1054	ENSMUSG00000031917	ENSMUSG00000031917	LPS+BCR-UP	0.000572	0.729704	2.97152	4.07223	9.63638	13.0839	3.96025
Dnajc11	1055	ENSMUSG00000039768	ENSMUSG00000039768	LPS+BCR-UP	0.000977	0.814826	1.92814	2.36632	22.4972	27.2517	14.3222
Dancr	1056	ENSMUSG00000053656	ENSMUSG00000053656	LPS+BCR-UP	0.000376	0.735073	3.2784	4.45997	6.09731	7.98937	2.27958
Golt1b	1057	ENSMUSG00000030245	ENSMUSG00000030245	LPS+BCR-UP	0.00105	0.79854	1.99287	2.49564	11.2181	13.825	6.74199
Nus1	1058	ENSMUSG00000023068	ENSMUSG00000023068	LPS+BCR-UP	0.00322	0.827413	2.45421	2.96613	17.7297	21.8631	8.15758
Slc35a4	1059	ENSMUSG00000033272	ENSMUSG00000033272	LPS+BCR-UP	0.00305	0.883355	1.81707	2.05701	46.2302	54.208	26.1119
Atp1b3	1060	ENSMUSG00000032412	ENSMUSG00000032412	LPS+BCR-UP	0.00141	0.812279	2.40689	2.96313	36.9415	46.3767	17.2656
Brix1	1061	ENSMUSG00000022247	ENSMUSG00000022247	LPS+BCR-UP	0.000744	0.610741	3.18225	5.21048	27.7747	45.9228	10.0603
Eif3b	1062	ENSMUSG00000056076	ENSMUSG00000056076	LPS+BCR-UP	0.000735	0.707969	2.20696	3.11732	20.5954	28.524	11.4044
Gm10053	1063	ENSMUSG00000058927	ENSMUSG00000058927	LPS+BCR-UP	0.00164	0.626321	2.97172	4.74473	17.8733	30.1508	6.27637
Eif4e2	1064	ENSMUSG00000026254	ENSMUSG00000026254	LPS+BCR-UP	0.00112	0.755192	1.82123	2.41161	25.5404	33.51	16.8007
Eif1ad	1065	ENSMUSG00000024841	ENSMUSG00000024841	LPS+BCR-UP	0.00106	0.757379	1.79533	2.37045	9.72282	12.9237	6.10881
Ppie	1066	ENSMUSG00000028651	ENSMUSG00000028651	LPS+BCR-UP	0.000384	0.744345	1.91903	2.57815	12.7057	16.9351	7.97222
Ube2a	1067	ENSMUSG00000016308	ENSMUSG00000016308	LPS+BCR-UP	0.00192	0.712685	2.27894	3.19768	20.0385	29.4644	9.59169
Dnajc2	1068	ENSMUSG00000029014	ENSMUSG00000029014	LPS+BCR-UP	0.00249	0.768215	1.7822	2.31993	27.0436	35.3856	17.4859
Tubb2a	1069	ENSMUSG00000058672	ENSMUSG00000058672	LPS+BCR-UP	0.0174	0.694737	4.44263	6.39469	6.48484	9.3257	1.82831
Gm9385	1070	ENSMUSG00000080848	ENSMUSG00000080848	LPS+BCR-UP	0.0242	0.854457	2.01514	2.35838	168.045	195.6	124.468
Polr2h	1071	ENSMUSG00000021018	ENSMUSG00000021018	LPS+BCR-UP	0.0119	0.740134	2.79763	3.7799	15.9431	21.6048	6.43289
Yipf6	1072	ENSMUSG00000047694	ENSMUSG00000047694	LPS+BCR-UP	0.015	0.844398	1.98257	2.3479	12.9781	15.4534	7.42586
Cct3	1073	ENSMUSG00000001416	ENSMUSG00000001416	LPS+BCR-UP	0.00694	0.706186	2.71249	3.84104	94.2643	133.126	41.6061
Larp1b	1074	ENSMUSG00000037814	ENSMUSG00000037814	LPS+BCR-UP	0.00434	0.72685	2.36063	3.24776	6.89787	9.5366	3.69982
Ppp1r14b	1075	ENSMUSG00000056612	ENSMUSG00000056612	LPS+BCR-UP	0.0041	0.741428	2.30944	3.11486	13.7952	18.5041	6.82463
Srsf2	1076	ENSMUSG00000093603	ENSMUSG00000093603	LPS+BCR-UP	0.00729	0.722194	2.21914	3.07277	64.8922	89.1595	31.1093
Tspan13	1077	ENSMUSG00000020577	ENSMUSG00000020577	LPS+BCR-UP	0.00788	0.717675	1.95835	2.72874	38.413	53.8341	22.6917
Srprb	1078	ENSMUSG00000032553	ENSMUSG00000032553	LPS+BCR-UP	0.00712	0.76279	1.83439	2.40484	5.59975	7.33245	3.53841
Parl	1079	ENSMUSG00000033918	ENSMUSG00000033918	LPS+BCR-UP	0.00771	0.705759	1.895	2.68505	22.8086	32.2537	13.9611
Dld	1080	ENSMUSG00000020664	ENSMUSG00000020664	LPS+BCR-UP	0.00619	0.731959	1.78761	2.44223	18.366	25.4277	11.7506
Eif1	1081	ENSMUSG00000035530	ENSMUSG00000035530	LPS+BCR-UP	0.0138	0.730963	2.20998	3.02339	217.701	337.246	107.527
Tm2d3	1082	ENSMUSG00000078681	ENSMUSG00000078681	LPS+BCR-UP	0.0103	0.822908	1.65706	2.01366	14.6509	18.459	9.89446
Pcbp1	1083	ENSMUSG00000051695	ENSMUSG00000051695	LPS+BCR-UP	0.0199	0.809217	1.6632	2.05532	33.724	43.6339	22.7845
Erh	1084	ENSMUSG00000021131	ENSMUSG00000021131	LPS+BCR-UP	0.0136	0.688445	2.12405	3.08528	43.9584	69.3604	22.9235
Bcas2	1085	ENSMUSG00000005687	ENSMUSG00000005687	LPS+BCR-UP	0.0114	0.7659	1.69396	2.21172	15.1637	19.3292	10.7205
Txnl1	1086	ENSMUSG00000024583	ENSMUSG00000024583	LPS+BCR-UP	0.00937	0.761271	1.89248	2.48595	8.38312	11.1096	5.13349
Crls1	1087	ENSMUSG00000027357	ENSMUSG00000027357	LPS+BCR-UP	0.0218	0.631833	1.88531	2.98388	5.22126	8.11181	3.31823
Tpt1	1088	ENSMUSG00000060126	ENSMUSG00000060126	LPS+BCR-UP	0.0288	0.720348	1.52918	2.12283	1119.17	1624.63	825.515
Bud31	1089	ENSMUSG00000038722	ENSMUSG00000038722	LPS+BCR-UP	0.031	0.698716	1.62316	2.32307	35.5741	51.3385	25.5904
Arf4	1090	ENSMUSG00000021877	ENSMUSG00000021877	LPS+BCR-UP	0.0278	0.733461	1.55465	2.11961	40.8597	58.3601	29.5976
Polr2k	1091	ENSMUSG00000045996	ENSMUSG00000045996	LPS+BCR-UP	0.0237	0.671875	1.71175	2.54772	11.3714	16.0815	7.99561
Grpel1	1092	ENSMUSG00000029198	ENSMUSG00000029198	LPS+BCR-UP	0.0204	0.690681	1.71956	2.48966	5.06868	7.22675	3.4918
Tpt1-ps3	1093	ENSMUSG00000084319	ENSMUSG00000084319	LPS+BCR-UP	0.019	0.725185	1.5846	2.18509	143.938	174.53	115.678
Gm7204	1094	ENSMUSG00000048164	ENSMUSG00000048164	LPS+BCR-UP	0.0431	0.69936	1.91116	2.73273	4.18412	5.3104	2.73885
Jmjd6	1095	ENSMUSG00000056962	ENSMUSG00000056962	LPS+BCR-UP	0.0418	0.736592	1.7095	2.32083	15.0839	19.7206	10.5206
Fam162a	1096	ENSMUSG00000003955	ENSMUSG00000003955	LPS+BCR-UP	0.0427	0.756532	1.67161	2.20957	12.257	16.7866	8.44646
Tra2a	1097	ENSMUSG00000029817	ENSMUSG00000029817	LPS+BCR-UP	0.0162	0.72612	1.8046	2.48526	24.2609	31.5571	16.7541
Rhoa	1098	ENSMUSG00000007815	ENSMUSG00000007815	LPS+BCR-UP	0.00896	0.739792	1.71416	2.31708	100.506	142.148	64.7127
Gars	1099	ENSMUSG00000029777	ENSMUSG00000029777	LPS+BCR-UP	0.00921	0.735085	1.68262	2.28901	13.2173	17.8996	9.26822
Gm5578	1100	ENSMUSG00000029633	ENSMUSG00000029633	LPS+BCR-UP	0.0191	0.72896	1.70964	2.34531	11.754	14.6765	8.51485
Pfdn2	1101	ENSMUSG00000006412	ENSMUSG00000006412	LPS+BCR-UP	0.0011	0.691079	1.98709	2.87535	24.8731	37.1902	13.5839
Gm14681	1102	ENSMUSG00000081603	ENSMUSG00000081603	LPS+BCR-UP	0.00117	0.626883	2.21083	3.52671	18.4804	27.6917	10.9229
Ranbp3	1103	ENSMUSG00000002372	ENSMUSG00000002372	LPS+BCR-UP	0.00158	0.772379	1.61008	2.08457	10.7351	13.6797	8.17099
Snrpd3	1104	ENSMUSG00000020180	ENSMUSG00000020180	LPS+BCR-UP	0.00372	0.718943	1.88207	2.61783	15.5221	20.4614	10.5348
Rbm8a	1105	ENSMUSG00000038374	ENSMUSG00000038374	LPS+BCR-UP	0.0025	0.699386	1.8625	2.66305	6.5889	9.43019	4.12026
Slc30a4	1106	ENSMUSG00000005802	ENSMUSG00000005802	LPS+BCR-UP	0.00397	0.714157	1.83023	2.56279	3.63874	5.01865	2.43815
Gm13578	1107	ENSMUSG00000084104	ENSMUSG00000084104	LPS+BCR-UP	0.00538	0.708265	1.68961	2.38556	9.01117	12.8045	6.15411
Ptma	1108	ENSMUSG00000026238	ENSMUSG00000026238	LPS+BCR-UP	0.00381	0.666983	1.90346	2.85384	349.57	521.074	215.643
Cct8	1109	ENSMUSG00000025613	ENSMUSG00000025613	LPS+BCR-UP	0.00588	0.672376	1.83072	2.72277	71.0269	101.387	47.5857
Farsa	1110	ENSMUSG00000003808	ENSMUSG00000003808	LPS+BCR-UP	0.0074	0.740366	1.55665	2.10254	14.8116	19.702	11.3526
Polr2f	1111	ENSMUSG00000033020	ENSMUSG00000033020	LPS+BCR-UP	0.00483	0.72688	1.58485	2.18035	14.0313	19.5414	10.1209
Pdk3	1112	ENSMUSG00000035232	ENSMUSG00000035232	LPS+BCR-UP	0.00183	0.666922	1.64267	2.46306	8.48616	12.743	5.97581
Eif1ax	1113	ENSMUSG00000067194	ENSMUSG00000067194	LPS+BCR-UP	0.00673	0.587397	1.97223	3.35757	11.8943	19.9725	7.17265
Exosc9	1114	ENSMUSG00000027714	ENSMUSG00000027714	LPS+BCR-UP	0.009	0.67523	1.66004	2.45848	13.2431	19.3709	9.43534
Psmb7	1115	ENSMUSG00000026750	ENSMUSG00000026750	LPS+BCR-UP	0.00701	0.651144	1.63774	2.51517	29.1898	45.6455	20.3994
AI597479	1116	ENSMUSG00000010290	ENSMUSG00000010290	LPS+BCR-UP	0.00996	0.684795	1.5632	2.28273	3.61661	5.20085	2.73101
Nme2	1117	ENSMUSG00000020857	ENSMUSG00000020857	LPS+BCR-UP	0.00283	0.643136	1.83237	2.84912	81.2982	128.209	50.7546
Snrpb	1118	ENSMUSG00000027404	ENSMUSG00000027404	LPS+BCR-UP	0.00501	0.672141	1.63138	2.42714	30.949	44.7437	23.1775
Btf3	1119	ENSMUSG00000021660	ENSMUSG00000021660	LPS+BCR-UP	0.00853	0.659684	1.76571	2.6766	126.174	190.467	83.2745
Fen1	1120	ENSMUSG00000024742	ENSMUSG00000024742	LPS+BCR-UP	0.00879	0.726148	1.59295	2.1937	5.02211	6.55803	3.8518
Chchd2	1121	ENSMUSG00000070493	ENSMUSG00000070493	LPS+BCR-UP	0.00927	0.724516	1.63013	2.24996	47.2576	67.7864	32.5122
Rpl3-ps1	1122	ENSMUSG00000084349	ENSMUSG00000084349	LPS+BCR-UP	0.00979	0.729842	1.54115	2.11163	9.2391	11.5348	7.40184
Xpo4	1123	ENSMUSG00000021952	ENSMUSG00000021952	LPS+BCR-UP	0.011	0.745371	1.50821	2.02344	12.0206	15.4067	9.57473
Isca1	1124	ENSMUSG00000044792	ENSMUSG00000044792	LPS+BCR-UP	0.0164	0.738493	1.54789	2.09602	8.06405	10.7314	6.10067
Gm13625	1125	ENSMUSG00000089902	ENSMUSG00000089902	LPS+BCR-UP	0.0275	0.609067	1.84626	3.03129	12.2356	16.4317	7.97679
Rpl5	1126	ENSMUSG00000058558	ENSMUSG00000058558	LPS+BCR-UP	0.0143	0.716302	1.54129	2.15173	403.402	589.24	292.947
Rpl5-ps1	1127	ENSMUSG00000082193	ENSMUSG00000082193	LPS+BCR-UP	0.0162	0.715581	1.51905	2.12281	142.885	219.615	101.953
Gm3150	1128	ENSMUSG00000078297	ENSMUSG00000078297	LPS+BCR-UP	0.0265	0.645459	1.83953	2.84996	29.9166	47.5417	18.706
Rpl9	1129	ENSMUSG00000047215	ENSMUSG00000047215	LPS+BCR-UP	0.024	0.729656	1.56344	2.14271	214.375	271.763	164.973
Nabp1	1130	ENSMUSG00000026107	ENSMUSG00000026107	LPS+BCR-UP	0.0143	0.641847	1.88162	2.93157	10.2664	15.6448	6.30155
Mrpl3	1131	ENSMUSG00000032563	ENSMUSG00000032563	LPS+BCR-UP	0.015	0.682971	1.64003	2.40131	15.8328	22.9187	11.1533
Tomm70a	1132	ENSMUSG00000022752	ENSMUSG00000022752	LPS+BCR-UP	0.0132	0.678756	1.61944	2.3859	13.8816	19.8826	9.95213
Eif3m	1133	ENSMUSG00000027170	ENSMUSG00000027170	LPS+BCR-UP	0.0223	0.714827	1.5582	2.17983	51.443	72.3741	37.9953
Ythdf1	1134	ENSMUSG00000038848	ENSMUSG00000038848	LPS+BCR-UP	0.00758	0.691859	1.55638	2.24956	16.0912	23.3882	11.851
Rpl4	1135	ENSMUSG00000032399	ENSMUSG00000032399	LPS+BCR-UP	0.0107	0.722508	1.45468	2.01337	679.674	958.73	530.229
Tex30	1136	ENSMUSG00000026049	ENSMUSG00000026049	LPS+BCR-UP	0.0136	0.52581	2.42744	4.61657	13.7026	25.9971	7.05517
Impdh2	1137	ENSMUSG00000062867	ENSMUSG00000062867	LPS+BCR-UP	0.0102	0.678773	1.85049	2.72623	12.5886	18.5944	9.86209
Bcl6	1138	ENSMUSG00000022508	ENSMUSG00000022508	BCR-Down	0.0155	0.396338	0.47029	1.18659	9.13377	21.9397	21.5167
Lta	1139	ENSMUSG00000024402	ENSMUSG00000024402	BCR-Down	0.0162	0.173934	0.220108	1.26547	1.42273	8.42742	7.6521
E2f2	1140	ENSMUSG00000018983	ENSMUSG00000018983	BCR-Down	0.00122	0.198447	0.253576	1.2778	2.82522	14.311	12.7667
Akna	1141	ENSMUSG00000039158	ENSMUSG00000039158	BCR-Down	0.00364	0.4321	0.450252	1.04201	14.9521	34.511	38.2265
Ifi30	1142	ENSMUSG00000031838	ENSMUSG00000031838	BCR-Down	0.0128	0.399544	0.495674	1.2406	40.4796	110.452	92.2242
Cep85	1143	ENSMUSG00000037443	ENSMUSG00000037443	BCR-Down	0.00456	0.326043	0.415568	1.27458	25.3596	74.7989	70.5894
Irf9	1144	ENSMUSG00000002325	ENSMUSG00000002325	BCR-Down	0.00727	0.343227	0.476778	1.3891	11.0875	32.7801	26.7149
Cd52	1145	ENSMUSG00000000682	ENSMUSG00000000682	BCR-Down	0.00232	0.375167	0.457533	1.21954	281.167	762.924	683.122
Mob3a	1146	ENSMUSG00000003348	ENSMUSG00000003348	BCR-Down	0.00213	0.301702	0.410309	1.35998	5.78355	19.911	17.129
BC035044	1147	ENSMUSG00000090164	ENSMUSG00000090164	BCR-Down	0.000734	0.183639	0.329262	1.79298	2.30562	12.7579	8.2691
Ppdpf	1148	ENSMUSG00000016344	ENSMUSG00000016344	BCR-Down	0.00273	0.482333	0.396056	0.821125	30.001	64.4083	83.5693
D17H6S56E-5	1149	ENSMUSG00000091747	ENSMUSG00000091747	BCR-Down	0.0311	0.359583	0.301747	0.839158	24.0642	68.1859	92.7087
Gbp3	1150	ENSMUSG00000028268	ENSMUSG00000028268	BCR-Down	0.00655	0.441782	0.42271	0.956829	3.8845	8.921	10.5381
Igkv4-70	1151	ENSMUSG00000076547	ENSMUSG00000076547	BCR-Down	0.0155	0.523313	0.45446	0.868428	9.76246	16.6633	19.8559
Ppp1r18	1152	ENSMUSG00000034595	ENSMUSG00000034595	BCR-Down	0.00127	0.226591	0.206007	0.909161	4.14073	17.3623	21.295
Clec2g	1153	ENSMUSG00000000248	ENSMUSG00000000248	BCR-Down	0.0115	0.284987	0.266538	0.935263	4.14046	16.4897	18.9131
Gm15987	1154	ENSMUSG00000085786	ENSMUSG00000085786	BCR-Down	0.00454	0.335362	0.244135	0.727976	3.49744	10.7397	16.941
Pnkp	1155	ENSMUSG00000002963	ENSMUSG00000002963	BCR-Down	0.005	0.57433	0.483148	0.841237	5.40496	9.57723	13.507
Midn	1156	ENSMUSG00000035621	ENSMUSG00000035621	BCR-Down	0.00962	0.513745	0.477031	0.928537	17.3266	33.1386	41.5489
Kbtbd11	1157	ENSMUSG00000055675	ENSMUSG00000055675	BCR-Down	0.009	0.38944	0.336709	0.864599	2.11179	5.40749	7.22933
Gm14492	1158	ENSMUSG00000043795	ENSMUSG00000043795	BCR-Down	0.0157	0.385976	0.313802	0.813009	1.67765	4.34839	5.94688
Gimap8	1159	ENSMUSG00000064262	ENSMUSG00000064262	BCR-Down	0.00584	0.389798	0.295158	0.757208	9.40077	23.4093	35.2672
Agpat1	1160	ENSMUSG00000034254	ENSMUSG00000034254	BCR-Down	0.0427	0.558256	0.473954	0.848991	9.09592	15.8817	22.8297
RP24-312B12.1	1161	ENSMUSG00000093440	ENSMUSG00000093440	BCR-Down	0.034	0.16196	0.130537	0.805985	1.06083	6.9241	10.1383
Gimap1	1162	ENSMUSG00000090019	ENSMUSG00000090019	BCR-Down	0.00328	0.485713	0.308466	0.635078	26.8489	55.1375	100.175
Gimap3	1163	ENSMUSG00000039264	ENSMUSG00000039264	BCR-Down	0.0238	0.444447	0.298017	0.670535	11.3372	26.1699	43.8489
Tlr1	1164	ENSMUSG00000044827	ENSMUSG00000044827	BCR-Down	0.0246	0.443422	0.29764	0.671234	10.0838	22.6538	39.1921
Dennd3	1165	ENSMUSG00000036661	ENSMUSG00000036661	BCR-Down	0.0476	0.404625	0.263929	0.652281	5.37505	12.2551	21.6148
Mir1190	1166	ENSMUSG00000080575	ENSMUSG00000080575	BCR-Down	0.0432	0.294611	0.150046	0.509302	18.5389	46.5124	91.481
Uqcc	1167	ENSMUSG00000005882	ENSMUSG00000005882	BCR-Down	0.0479	0.443879	0.442929	0.997858	12.4278	23.6265	38.5718
Ifi47	1168	ENSMUSG00000078920	ENSMUSG00000078920	BCR-Down	0.043	0.243815	0.26806	1.09944	5.63028	30.7657	23.8426
AC122322.1	1169	ENSMUSG00000076521	ENSMUSG00000076521	BCR-Down	0.035	0.54911	0.47944	0.873123	19.0042	36.4514	42.4814
AC156953.1	1170	ENSMUSG00000076554	ENSMUSG00000076554	BCR-Down	0.0267	0.481656	0.422265	0.876695	5.26528	11.4383	12.7912
Tdrd7	1171	ENSMUSG00000035517	ENSMUSG00000035517	BCR-Down	0.0219	0.496194	0.469872	0.94695	3.26081	6.655	8.07629
Igkv4-74	1172	ENSMUSG00000076543	ENSMUSG00000076543	BCR-Down	0.0244	0.44425	0.394062	0.887028	1.98832	4.98003	5.39333
AC120404.3	1173	ENSMUSG00000076528	ENSMUSG00000076528	BCR-Down	0.0101	0.524398	0.467722	0.891923	7.05657	13.2416	16.596
Mx1	1174	ENSMUSG00000000386	ENSMUSG00000000386	BCR-Down	0.00617	0.304353	0.310252	1.01938	0.941732	3.38409	3.94329
Tgtp2	1175	ENSMUSG00000078921	ENSMUSG00000078921	BCR-Down	0.0123	0.217812	0.209217	0.960536	1.78588	8.60601	10.0087
Enpp1	1176	ENSMUSG00000037370	ENSMUSG00000037370	BCR-Down	0.0149	0.605112	0.492789	0.814375	2.45082	4.1108	5.70587
Stk10	1177	ENSMUSG00000020272	ENSMUSG00000020272	BCR-Down	0.0301	0.50425	0.379156	0.75192	13.3916	27.0398	40.5563
Arhgef2	1178	ENSMUSG00000028059	ENSMUSG00000028059	BCR-Down	0.0271	0.357488	0.240401	0.672474	8.23278	21.1641	36.7596
AC153855.7	1179	ENSMUSG00000076595	ENSMUSG00000076595	BCR-Down	0.0467	0.471305	0.449504	0.953742	10.4073	25.368	27.2112
Gm14719	1180	ENSMUSG00000082192	ENSMUSG00000082192	BCR-Down	0.0488	0.459474	0.433762	0.944041	4.858	11.0678	12.8575
Gimap4	1181	ENSMUSG00000054435	ENSMUSG00000054435	BCR-Down	0.0252	0.34904	0.379105	1.08614	36.0937	101.652	108.45
Gimap5	1182	ENSMUSG00000043505	ENSMUSG00000043505	BCR-Down	0.0488	0.351344	0.378642	1.0777	14.4051	40.4038	42.8496
Rhof	1183	ENSMUSG00000029449	ENSMUSG00000029449	BCR-Down	0.0301	0.218224	0.348475	1.59687	6.62025	29.2159	20.6359
Ccdc88c	1184	ENSMUSG00000021182	ENSMUSG00000021182	BCR-Down	0.0137	0.746814	0.443498	0.593853	8.35252	11.0719	21.4559
Cnn3	1185	ENSMUSG00000053931	ENSMUSG00000053931	BCR-Down	0.0119	0.599103	0.461321	0.770021	10.6849	17.0014	26.7267
Ehbp1l1	1186	ENSMUSG00000024937	ENSMUSG00000024937	BCR-Down	0.0384	0.591803	0.421977	0.713037	2.41428	3.78291	6.29483
Glrx	1187	ENSMUSG00000021591	ENSMUSG00000021591	BCR-Down	0.0182	0.574409	0.410069	0.713897	1.75882	3.3112	5.30599
Fchsd2	1188	ENSMUSG00000030691	ENSMUSG00000030691	BCR-Down	0.00478	0.507917	0.313309	0.616851	29.5556	57.2415	107.201
Milr1	1189	ENSMUSG00000040528	ENSMUSG00000040528	BCR-Down	0.0156	0.436095	0.234707	0.538201	1.74436	3.99436	8.62802
Apobec3	1190	ENSMUSG00000009585	ENSMUSG00000009585	BCR-Down	0.0229	0.421726	0.30091	0.71352	62.8737	143.27	230.213
Ttll3	1191	ENSMUSG00000030276	ENSMUSG00000030276	BCR-Down	0.015	0.667698	0.491233	0.735712	2.63124	3.93196	6.41563
Ptpn6	1192	ENSMUSG00000004266	ENSMUSG00000004266	BCR-Down	0.0282	0.588098	0.394312	0.670488	210.059	350.979	610.865
Lpgat1	1193	ENSMUSG00000026623	ENSMUSG00000026623	BCR-Down	0.0084	0.620159	0.484693	0.781564	6.67228	10.7907	17.0828
Coro1a	1194	ENSMUSG00000030707	ENSMUSG00000030707	BCR-Down	0.0209	0.603098	0.453179	0.751418	194.514	329.188	466.519
Daf2	1195	ENSMUSG00000026401	ENSMUSG00000026401	BCR-Down	0.0216	0.52473	0.377133	0.718718	17.1499	33.9722	46.9605
Cd55	1196	ENSMUSG00000026399	ENSMUSG00000026399	BCR-Down	0.0288	0.431545	0.303571	0.703453	49.7031	117.026	183.505
Zyx	1197	ENSMUSG00000029860	ENSMUSG00000029860	BCR-Down	0.0477	0.62824	0.48506	0.772094	4.89511	8.29843	10.6513
Tmem173	1198	ENSMUSG00000024349	ENSMUSG00000024349	BCR-Down	0.0353	0.198542	0.099864	0.502988	2.1146	12.6273	23.5792
Eif2ak2	1199	ENSMUSG00000024079	ENSMUSG00000024079	BCR-Down	0.0133	0.630885	0.452148	0.716688	3.70076	5.78803	9.45371
Igkv4-50	1200	ENSMUSG00000076562	ENSMUSG00000076562	BCR-Down	0.0277	0.607538	0.413172	0.680076	4.1318	7.22372	11.4083
Apol7c	1201	ENSMUSG00000044309	ENSMUSG00000044309	BCR-Down	0.0239	0.428173	0.206788	0.482955	0.78702	2.65158	6.36056
Cpm	1202	ENSMUSG00000020183	ENSMUSG00000020183	BCR-Down	0.00412	0.415215	0.342656	0.82525	3.79507	9.09145	12.719
Gbp5	1203	ENSMUSG00000040264	ENSMUSG00000040264	BCR-Down	0.000628	0.231522	0.193937	0.837661	1.01478	5.61036	7.77016
Ggta1	1204	ENSMUSG00000035778	ENSMUSG00000035778	BCR-Down	0.0132	0.568466	0.462801	0.814123	9.6578	16.9059	24.7109
Gm4070	1205	ENSMUSG00000078606	ENSMUSG00000078606	BCR-Down	0.00654	0.565426	0.421454	0.745374	26.889	47.1517	76.4403
Soat1	1206	ENSMUSG00000026600	ENSMUSG00000026600	BCR-Down	0.0226	0.619499	0.458468	0.740063	3.64053	5.87148	9.20424
Ltb	1207	ENSMUSG00000024399	ENSMUSG00000024399	BCR-Down	0.0192	0.285169	0.14791	0.518675	9.43244	30.3055	76.7644
Prkd2	1208	ENSMUSG00000041187	ENSMUSG00000041187	BCR-Down	0.0208	0.281087	0.184097	0.654946	4.84135	18.8829	30.7604
Mov10	1209	ENSMUSG00000002227	ENSMUSG00000002227	BCR-Down	0.00992	0.505893	0.398084	0.786895	2.44504	5.22413	7.00175
Ly6d	1210	ENSMUSG00000034634	ENSMUSG00000034634	BCR-Down	0.00994	0.44376	0.341308	0.769129	153.507	372.549	509.974
Ece1	1211	ENSMUSG00000057530	ENSMUSG00000057530	BCR-Down	0.0078	0.56067	0.464852	0.8291	7.88678	14.0737	19.5751
Il16	1212	ENSMUSG00000001741	ENSMUSG00000001741	BCR-Down	0.00294	0.498634	0.389436	0.781005	18.1366	35.5059	54.4009
Itga4	1213	ENSMUSG00000027009	ENSMUSG00000027009	BCR-Down	0.0219	0.563821	0.493379	0.875063	20.9221	36.0742	50.2655
Icosl	1214	ENSMUSG00000000732	ENSMUSG00000000732	BCR-Down	0.0132	0.21758	0.123871	0.569315	5.85784	28.9001	54.2227
Gbp4	1215	ENSMUSG00000079363	ENSMUSG00000079363	BCR-Down	0.00538	0.525348	0.345792	0.658215	2.44194	4.60318	8.10395
Psme2b-ps	1216	ENSMUSG00000078153	ENSMUSG00000078153	BCR-Down	0.00204	0.557487	0.41143	0.738008	21.5414	40.3853	58.5386
Rgs19	1217	ENSMUSG00000002458	ENSMUSG00000002458	BCR-Down	0.00215	0.632988	0.49586	0.783363	59.3763	96.0479	134.611
Pou2f2	1218	ENSMUSG00000008496	ENSMUSG00000008496	BCR-Down	0.00293	0.366135	0.223135	0.609435	7.0468	19.1219	36.3449
Gm20531	1219	ENSMUSG00000092482	ENSMUSG00000092482	BCR-Down	0.00148	0.555904	0.360661	0.648782	3.92412	7.26631	13.4885
Lynx1	1220	ENSMUSG00000022594	ENSMUSG00000022594	BCR-Down	0.000929	0.475411	0.255197	0.536793	5.57893	11.3332	23.4208
Kynu	1221	ENSMUSG00000026866	ENSMUSG00000026866	BCR-Down	0.0129	0.521158	0.348929	0.669526	6.56349	12.6156	21.8289
Hrsp12	1222	ENSMUSG00000022323	ENSMUSG00000022323	BCR-Down	0.00172	0.576277	0.410219	0.711843	2.29298	3.97537	6.53139
Itsn1	1223	ENSMUSG00000022957	ENSMUSG00000022957	BCR-Down	0.00693	0.734118	0.45656	0.621917	3.56151	4.84107	9.01693
Def6	1224	ENSMUSG00000002257	ENSMUSG00000002257	BCR-Down	0.00345	0.426757	0.155826	0.36514	1.97982	4.65176	14.6411
Wdtc1	1225	ENSMUSG00000037622	ENSMUSG00000037622	BCR-Down	0.000635	0.722471	0.496974	0.687881	2.46996	3.39343	5.57941
Vpreb3	1226	ENSMUSG00000000903	ENSMUSG00000000903	BCR-Down	0.00175	0.68815	0.363686	0.528498	16.5837	24.953	51.0825
Ugdh	1227	ENSMUSG00000029201	ENSMUSG00000029201	BCR-Down	0.000242	0.715201	0.400404	0.559849	2.81414	3.93411	8.06952
Elk3	1228	ENSMUSG00000008398	ENSMUSG00000008398	BCR-Down	0.000422	0.575329	0.28502	0.495404	4.02897	7.23709	15.6954
Hdac7	1229	ENSMUSG00000022475	ENSMUSG00000022475	BCR-Down	0.000897	0.548517	0.251663	0.458807	4.36191	7.64674	18.3932
Trim30d	1230	ENSMUSG00000057596	ENSMUSG00000057596	BCR-Down	0.000238	0.699581	0.447254	0.639317	5.59685	7.97606	14.5238
Slfn5	1231	ENSMUSG00000054404	ENSMUSG00000054404	BCR-Down	0.000271	0.434279	0.163464	0.376403	1.53395	3.55548	10.457
Nrm	1232	ENSMUSG00000059791	ENSMUSG00000059791	BCR-Down	0.000222	0.622714	0.289314	0.464602	25.0586	41.0994	88.1966
Tfeb	1233	ENSMUSG00000023990	ENSMUSG00000023990	BCR-Down	0.011	0.574443	0.315795	0.549741	9.27257	16.1273	34.0162
Il9r	1234	ENSMUSG00000020279	ENSMUSG00000020279	BCR-Down	0.00338	0.706156	0.472742	0.669458	7.13553	10.2304	17.0044
Plec	1235	ENSMUSG00000022565	ENSMUSG00000022565	BCR-Down	0.00339	0.656474	0.428411	0.652595	2.9554	4.40662	8.28765
Pik3r2	1236	ENSMUSG00000031834	ENSMUSG00000031834	BCR-Down	0.00171	0.547217	0.299967	0.548168	3.72132	6.74026	14.6173
Stard5	1237	ENSMUSG00000046027	ENSMUSG00000046027	BCR-Down	0.00571	0.570278	0.34275	0.601022	5.14461	9.11322	17.2369
St3gal1	1238	ENSMUSG00000013846	ENSMUSG00000013846	BCR-Down	0.0082	0.5794	0.380649	0.656971	5.42189	9.81791	15.4556
Pitpnm1	1239	ENSMUSG00000024851	ENSMUSG00000024851	BCR-Down	0.00503	0.587348	0.359115	0.611417	6.97734	11.8405	22.3807
Trim30a	1240	ENSMUSG00000030921	ENSMUSG00000030921	BCR-Down	0.00318	0.627726	0.406454	0.647503	21.417	34.918	59.4622
D10Jhu81e	1241	ENSMUSG00000053329	ENSMUSG00000053329	BCR-Down	0.000424	0.695434	0.493956	0.710284	1.8475	2.93426	5.24266
Filip1l	1242	ENSMUSG00000043336	ENSMUSG00000043336	BCR-Down	0.000514	0.595073	0.38473	0.646525	25.2249	42.937	72.7113
Acbd4	1243	ENSMUSG00000056938	ENSMUSG00000056938	BCR-Down	1.33e-05	0.573853	0.363063	0.632676	5.57786	9.69827	17.71
Gm3345	1244	ENSMUSG00000044867	ENSMUSG00000044867	BCR-Down	1.2e-05	0.461135	0.242227	0.525284	3.91004	8.38724	17.4369
Pxdc1	1245	ENSMUSG00000021411	ENSMUSG00000021411	BCR-Down	6.75e-06	0.452486	0.261694	0.578348	7.76881	17.1214	34.3331
Ccdc167	1246	ENSMUSG00000024018	ENSMUSG00000024018	BCR+LPS-Down	0.000238	0.893228	0.453694	0.507927	5.7481	6.4696	15.2772
Ell3	1247	ENSMUSG00000027246	ENSMUSG00000027246	BCR+LPS-Down	1.33e-05	0.833826	0.365281	0.438078	5.76513	6.89505	18.8841
Tpm1	1248	ENSMUSG00000032366	ENSMUSG00000032366	BCR+LPS-Down	6.39e-06	0.856939	0.421136	0.491442	6.81533	7.94475	18.1623
Wdfy2	1249	ENSMUSG00000014547	ENSMUSG00000014547	BCR+LPS-Down	2.66e-05	0.866863	0.486255	0.560937	2.00781	2.31813	5.00537
Cat	1250	ENSMUSG00000027187	ENSMUSG00000027187	BCR+LPS-Down	3.67e-05	0.844372	0.407532	0.482645	15.4077	18.0811	40.5699
Ahdc1	1251	ENSMUSG00000037692	ENSMUSG00000037692	BCR+LPS-Down	1.78e-05	0.874996	0.16602	0.189738	0.768759	1.14061	6.99887
AW112010	1252	ENSMUSG00000075010	ENSMUSG00000075010	BCR+LPS-Down	0.000726	0.729697	0.290966	0.39875	4.34584	6.0879	16.8647
Pecam1	1253	ENSMUSG00000020717	ENSMUSG00000020717	BCR+LPS-Down	0.000389	0.742091	0.360302	0.485523	16.4518	22.1587	52.7396
Cisd3	1254	ENSMUSG00000078695	ENSMUSG00000078695	BCR+LPS-Down	0.000191	0.609014	0.206278	0.338708	1.92424	3.1293	10.5123
Gm9475	1255	ENSMUSG00000075404	ENSMUSG00000075404	BCR+LPS-Down	0.00171	2.41792	0.626909	0.259277	6.24714	2.64553	11.6859
Rapgef4	1256	ENSMUSG00000049044	ENSMUSG00000049044	BCR+LPS-Down	0.000327	1.60517	0.488938	0.304601	12.9973	8.10051	31.0094
Prkag2	1257	ENSMUSG00000028944	ENSMUSG00000028944	BCR+LPS-Down	4.59e-05	1.38957	0.51989	0.374137	2.8289	2.03174	6.36398
Rassf4	1258	ENSMUSG00000042129	ENSMUSG00000042129	BCR+LPS-Down	0.0267	0.600887	0.256717	0.42723	1.28388	2.18128	5.77094
Mkl1	1259	ENSMUSG00000042292	ENSMUSG00000042292	BCR+LPS-Down	0.0319	0.658413	0.315656	0.479419	9.28892	15.8286	33.3752
Grk6	1260	ENSMUSG00000074886	ENSMUSG00000074886	BCR+LPS-Down	0.0106	0.676695	0.387537	0.572691	13.5797	18.7309	41.3243
Zfp710	1261	ENSMUSG00000048897	ENSMUSG00000048897	BCR+LPS-Down	0.00925	0.603289	0.273567	0.453459	1.74161	3.08377	7.1235
Add3	1262	ENSMUSG00000025026	ENSMUSG00000025026	BCR+LPS-Down	0.017	0.707411	0.443322	0.626683	18.5233	26.5928	47.6433
Acp5	1263	ENSMUSG00000001348	ENSMUSG00000001348	BCR+LPS-Down	0.0294	0.629098	0.30334	0.482182	8.31292	13.6404	31.4442
Gm15675	1264	ENSMUSG00000086825	ENSMUSG00000086825	BCR+LPS-Down	0.0398	0.437092	0.150827	0.345068	3.99836	8.53752	30.6993
Itpripl1	1265	ENSMUSG00000074825	ENSMUSG00000074825	BCR+LPS-Down	0.0219	0.582332	0.33839	0.581095	1.52255	2.82313	5.09067
Pik3c2b	1266	ENSMUSG00000026447	ENSMUSG00000026447	BCR+LPS-Down	0.0303	0.48193	0.202416	0.420012	4.65042	10.7748	24.0882
Gm15674	1267	ENSMUSG00000087691	ENSMUSG00000087691	BCR+LPS-Down	0.0103	0.362817	0.118752	0.327304	2.00623	5.7359	19.418
Was	1268	ENSMUSG00000031165	ENSMUSG00000031165	BCR+LPS-Down	0.0488	0.764271	0.480834	0.62914	8.23557	10.5038	19.3559
Zbtb7b	1269	ENSMUSG00000028042	ENSMUSG00000028042	BCR+LPS-Down	0.0339	0.656048	0.289421	0.441158	3.37433	5.0694	13.1441
Gm25104	1270	ENSMUSG00000084425	ENSMUSG00000084425	BCR+LPS-Down	0.0209	0.492282	0.121898	0.247617	3.28932	7.94785	36.434
Gm4759	1271	ENSMUSG00000053541	ENSMUSG00000053541	BCR+LPS-Down	0.0403	0.632325	0.370064	0.585244	9.83901	13.4333	28.4673
Parp10	1272	ENSMUSG00000063268	ENSMUSG00000063268	BCR+LPS-Down	0.0306	0.661738	0.367585	0.555484	3.78023	6.35184	12.3392
Gm1966	1273	ENSMUSG00000073902	ENSMUSG00000073902	BCR+LPS-Down	0.0185	0.525943	0.218973	0.416343	12.3736	21.8231	62.5575
D130040H23Rik	1274	ENSMUSG00000079038	ENSMUSG00000079038	BCR+LPS-Down	0.0141	0.545004	0.280368	0.514433	1.78615	3.41398	8.09656
Arrb2	1275	ENSMUSG00000060216	ENSMUSG00000060216	BCR+LPS-Down	0.0103	0.563175	0.276227	0.490481	4.32104	7.38672	17.6375
Ms4a1	1276	ENSMUSG00000024673	ENSMUSG00000024673	BCR+LPS-Down	0.00152	0.749104	0.490307	0.654525	106.701	141.679	251.49
Rasgrp1	1277	ENSMUSG00000027347	ENSMUSG00000027347	BCR+LPS-Down	0.00231	0.613703	0.299368	0.487807	7.00621	11.4674	26.8956
Hck	1278	ENSMUSG00000003283	ENSMUSG00000003283	BCR+LPS-Down	0.00246	0.625989	0.335309	0.535647	5.62881	8.72733	19.2407
Psmb9	1279	ENSMUSG00000092299	ENSMUSG00000092299	BCR+LPS-Down	0.00413	0.719016	0.440798	0.613058	25.1515	36.7562	63.7862
Herc6	1280	ENSMUSG00000029798	ENSMUSG00000029798	BCR+LPS-Down	0.00543	0.634479	0.340968	0.537399	1.581	2.4034	5.38338
Ppp1r35	1281	ENSMUSG00000029725	ENSMUSG00000029725	BCR+LPS-Down	0.00869	0.598386	0.293498	0.490483	3.70459	6.53778	14.6723
Gm15265	1282	ENSMUSG00000086288	ENSMUSG00000086288	BCR+LPS-Down	0.000745	0.742637	0.459981	0.619389	3.00499	4.03074	8.13257
Abca7	1283	ENSMUSG00000035722	ENSMUSG00000035722	BCR+LPS-Down	0.00732	0.773118	0.465474	0.602074	2.55186	3.18722	6.32454
Zfp217	1284	ENSMUSG00000052056	ENSMUSG00000052056	BCR+LPS-Down	0.00626	0.691397	0.356676	0.515877	2.71637	3.84029	8.77088
Gm11998	1285	ENSMUSG00000087452	ENSMUSG00000087452	BCR+LPS-Down	0.000455	0.590993	0.199706	0.337916	0.975282	1.69091	5.75092
Arhgap4	1286	ENSMUSG00000031389	ENSMUSG00000031389	BCR+LPS-Down	0.00285	0.771447	0.410641	0.5323	26.1314	32.834	74.9715
Cdc14a	1287	ENSMUSG00000033502	ENSMUSG00000033502	BCR+LPS-Down	0.00586	0.772302	0.409853	0.53069	1.84624	2.40675	5.18001
Itgb7	1288	ENSMUSG00000001281	ENSMUSG00000001281	BCR+LPS-Down	0.00358	0.78502	0.399034	0.50831	6.85762	8.53013	20.3392
Serpina3g	1289	ENSMUSG00000041481	ENSMUSG00000041481	BCR+LPS-Down	0.000967	0.729098	0.368509	0.505431	10.1759	13.9829	30.041
Flot1	1290	ENSMUSG00000059714	ENSMUSG00000059714	BCR+LPS-Down	0.000374	0.723824	0.319527	0.441443	2.37282	3.25023	7.73681
Cnn2	1291	ENSMUSG00000004665	ENSMUSG00000004665	BCR+LPS-Down	0.0248	0.736665	0.458434	0.622309	22.9985	31.3908	57.7255
Abhd12	1292	ENSMUSG00000032046	ENSMUSG00000032046	BCR+LPS-Down	0.00687	0.73104	0.438668	0.600061	6.18734	8.44497	16.6237
Slc48a1	1293	ENSMUSG00000081534	ENSMUSG00000081534	BCR+LPS-Down	0.00546	0.688009	0.365622	0.53142	1.78109	2.63827	5.43363
Rdh12	1294	ENSMUSG00000021123	ENSMUSG00000021123	BCR+LPS-Down	0.01	0.614731	0.221454	0.360245	1.82135	3.02064	8.93394
Rac2	1295	ENSMUSG00000033220	ENSMUSG00000033220	BCR+LPS-Down	0.00209	0.73535	0.484431	0.658776	38.2833	51.931	87.7913
Chchd10	1296	ENSMUSG00000049422	ENSMUSG00000049422	BCR+LPS-Down	0.0183	0.734705	0.493055	0.671092	15.9949	20.9449	35.5614
Slc14a1	1297	ENSMUSG00000059336	ENSMUSG00000059336	BCR+LPS-Down	0.0328	0.580266	0.304449	0.524672	1.73512	2.87555	6.61152
Bin2	1298	ENSMUSG00000075411	ENSMUSG00000075411	BCR+LPS-Down	0.0133	0.553139	0.293679	0.530932	7.86093	13.892	30.1974
Grhpr	1299	ENSMUSG00000035637	ENSMUSG00000035637	BCR+LPS-Down	0.0157	0.676182	0.359578	0.531777	1.7608	2.52662	5.4634
Myadm	1300	ENSMUSG00000068566	ENSMUSG00000068566	BCR+LPS-Down	0.00729	0.665102	0.403489	0.606658	7.7687	10.651	17.6686
Rabep2	1301	ENSMUSG00000030727	ENSMUSG00000030727	BCR+LPS-Down	0.0162	0.639568	0.423974	0.662906	12.1476	18.5953	32.4427
Kif21b	1302	ENSMUSG00000041642	ENSMUSG00000041642	BCR+LPS-Down	0.00489	0.535683	0.28235	0.527083	8.17845	15.0022	32.956
Rps6ka1	1303	ENSMUSG00000003644	ENSMUSG00000003644	BCR+LPS-Down	0.0235	0.583228	0.36353	0.623306	5.87791	9.99474	18.4218
Rp2h	1304	ENSMUSG00000060090	ENSMUSG00000060090	BCR+LPS-Down	0.0123	0.569336	0.349181	0.613313	4.97232	8.76436	16.363
Anxa1	1305	ENSMUSG00000024659	ENSMUSG00000024659	BCR+LPS-Down	0.00615	0.584366	0.335675	0.574426	2.71807	4.69104	9.39227
Rdm1	1306	ENSMUSG00000010362	ENSMUSG00000010362	BCR+LPS-Down	0.00404	0.548677	0.301371	0.549269	4.23921	7.72454	16.1794
Arid3b	1307	ENSMUSG00000004661	ENSMUSG00000004661	BCR+LPS-Down	0.00608	0.695329	0.357362	0.513947	11.5991	16.5954	37.1317
Themis2	1308	ENSMUSG00000037731	ENSMUSG00000037731	BCR+LPS-Down	0.00199	0.694469	0.3679	0.529757	11.5794	16.9469	35.9677
Rhbdf2	1309	ENSMUSG00000020806	ENSMUSG00000020806	BCR+LPS-Down	0.00319	0.585682	0.259053	0.44231	2.85096	4.90278	12.7448
Tcf3	1310	ENSMUSG00000020167	ENSMUSG00000020167	BCR+LPS-Down	0.00275	0.695094	0.351243	0.505317	13.0489	18.3595	41.1534
Fcrl5	1311	ENSMUSG00000048031	ENSMUSG00000048031	BCR+LPS-Down	0.00447	0.73653	0.339954	0.461562	3.72948	5.0153	12.4797
Gm16034	1312	ENSMUSG00000087607	ENSMUSG00000087607	BCR+LPS-Down	0.00183	0.705927	0.282621	0.400355	1.16785	1.81991	5.27306
Jak3	1313	ENSMUSG00000031805	ENSMUSG00000031805	BCR+LPS-Down	0.0403	0.757958	0.442717	0.584092	2.31531	3.03358	5.91371
Nedd4	1314	ENSMUSG00000032216	ENSMUSG00000032216	BCR+LPS-Down	0.018	0.782062	0.362378	0.463362	3.26989	4.16678	10.3597
Phxr4	1315	ENSMUSG00000031802	ENSMUSG00000031802	BCR+LPS-Down	0.0284	0.692723	0.256981	0.370973	1.54815	2.24245	6.65609
Gm11648	1316	ENSMUSG00000085887	ENSMUSG00000085887	BCR+LPS-Down	0.0309	0.700916	0.38075	0.543218	2.28121	3.40644	7.29209
Fhod1	1317	ENSMUSG00000014778	ENSMUSG00000014778	BCR+LPS-Down	0.0326	0.645924	0.287677	0.445372	1.61334	2.38936	6.15213
Esrra	1318	ENSMUSG00000024955	ENSMUSG00000024955	BCR+LPS-Down	0.0269	0.723082	0.379698	0.525111	2.80789	3.70526	7.99852
Ccdc28b	1319	ENSMUSG00000028795	ENSMUSG00000028795	BCR+LPS-Down	0.0488	0.861353	0.464489	0.539255	5.96739	6.45389	13.586
D630008O14Rik	1320	ENSMUSG00000054006	ENSMUSG00000054006	BCR+LPS-Down	0.0399	0.821514	0.462152	0.562561	1.30896	1.93784	4.29063
Tmem176b	1321	ENSMUSG00000029810	ENSMUSG00000029810	BCR+LPS-Down	0.0394	0.829017	0.343749	0.414647	1.7624	1.96662	5.56148
Tnfrsf13b	1322	ENSMUSG00000010142	ENSMUSG00000010142	BCR+LPS-Down	0.0496	0.730324	0.282352	0.386612	12.6715	15.9765	48.1895
Prkaca	1323	ENSMUSG00000005469	ENSMUSG00000005469	BCR+LPS-Down	0.0123	0.864058	0.460209	0.532614	3.57883	3.95064	8.36814
Myo18a	1324	ENSMUSG00000000631	ENSMUSG00000000631	BCR+LPS-Down	0.00886	0.858288	0.441028	0.513847	8.79888	10.7428	25.0494
Cbx8	1325	ENSMUSG00000025578	ENSMUSG00000025578	BCR+LPS-Down	0.0208	0.517176	0.0335894	0.0649477	0.345249	1.98633	38.3573
Pstpip1	1326	ENSMUSG00000032322	ENSMUSG00000032322	BCR+LPS-Down	0.0157	0.751988	0.373609	0.496829	5.04934	6.82798	15.8025
Hacl1	1327	ENSMUSG00000021884	ENSMUSG00000021884	BCR+LPS-Down	0.00993	0.703044	0.225197	0.320318	0.743435	1.43951	5.14995
Bmyc	1328	ENSMUSG00000049086	ENSMUSG00000049086	BCR+LPS-Down	0.00267	1.58161	0.496819	0.314123	15.7732	10.1638	35.684
Trf	1329	ENSMUSG00000032554	ENSMUSG00000032554	BCR+LPS-Down	0.0107	1.50481	0.55913	0.371563	4.91488	3.28281	10.0218
Osbpl7	1330	ENSMUSG00000038534	ENSMUSG00000038534	BCR+LPS-Down	0.00903	1.42263	0.686704	0.4827	7.94536	5.65068	13.1424
Zdhhc24	1331	ENSMUSG00000006463	ENSMUSG00000006463	BCR+LPS-Down	0.00768	1.57829	0.631889	0.400364	2.84585	1.78627	5.15242
Fam214a	1332	ENSMUSG00000034858	ENSMUSG00000034858	BCR+LPS-Down	0.0343	1.38607	0.665616	0.480218	9.83291	7.18541	17.1202
Znf512b	1333	ENSMUSG00000000823	ENSMUSG00000000823	BCR+LPS-Down	0.0183	1.55619	0.620961	0.399026	5.15697	3.42929	9.46762
Mocs1	1334	ENSMUSG00000064120	ENSMUSG00000064120	BCR+LPS-Down	0.0262	1.53168	0.599897	0.391659	3.9055	2.61755	7.46438
4930522L14Rik	1335	ENSMUSG00000072762	ENSMUSG00000072762	BCR+LPS-Down	0.0234	1.49499	0.699062	0.467605	3.94806	2.50407	6.75739
Sgsh	1336	ENSMUSG00000005043	ENSMUSG00000005043	BCR+LPS-Down	0.0253	2.17166	0.516774	0.237962	4.93813	2.59054	11.1682
Sumf1	1337	ENSMUSG00000030101	ENSMUSG00000030101	BCR+LPS-Down	0.000762	1.46462	0.556324	0.379842	3.66676	2.49161	7.55645
Dusp7	1338	ENSMUSG00000053716	ENSMUSG00000053716	BCR+LPS-Down	0.00183	1.5042	0.370428	0.246263	8.61338	5.45078	25.8367
Hspb6	1339	ENSMUSG00000036854	ENSMUSG00000036854	BCR+LPS-Down	0.00877	1.31052	0.571476	0.436069	3.46227	2.47416	6.6441
Mlh3	1340	ENSMUSG00000021245	ENSMUSG00000021245	BCR+LPS-Down	0.00475	1.44896	0.525544	0.362704	1.99368	1.26072	4.21475
Entpd1	1341	ENSMUSG00000048120	ENSMUSG00000048120	BCR+LPS-Down	0.0388	1.40322	0.456696	0.325463	8.22821	5.6757	19.9852
Mbd6	1342	ENSMUSG00000025409	ENSMUSG00000025409	BCR+LPS-Down	0.0416	1.29266	0.579597	0.448374	8.51648	6.56779	17.5581
Tchp	1343	ENSMUSG00000002486	ENSMUSG00000002486	BCR+LPS-Down	0.0416	1.35654	0.656471	0.483931	3.02805	2.21982	5.28777
Gm21975	1344	ENSMUSG00000070354	ENSMUSG00000070354	BCR+LPS-Down	0.0361	1.5437	0.517677	0.335348	15.1137	9.8388	35.6072
Pqlc2	1345	ENSMUSG00000028744	ENSMUSG00000028744	BCR+LPS-Down	0.0171	1.4517	0.377323	0.259918	1.92897	1.2708	5.86723
Gm11344	1346	ENSMUSG00000083165	ENSMUSG00000083165	BCR+LPS-Down	0.012	1.63691	0.367674	0.224615	5.74304	3.82703	17.7936
Dhrs1	1347	ENSMUSG00000002332	ENSMUSG00000002332	BCR+LPS-Down	0.019	1.31142	0.573458	0.43728	7.12167	5.82063	13.8633
Gm16014	1348	ENSMUSG00000086479	ENSMUSG00000086479	BCR+LPS-Down	0.011	1.81545	0.310919	0.171262	2.32008	0.989572	8.44598
Zfp944	1349	ENSMUSG00000033972	ENSMUSG00000033972	BCR+LPS-Down	0.00635	1.31306	0.563976	0.429513	2.46291	1.85828	5.06015
Gltp	1350	ENSMUSG00000011884	ENSMUSG00000011884	BCR+LPS-Down	0.0119	1.38396	0.584901	0.42263	10.2476	7.82003	19.7679
Il6ra	1351	ENSMUSG00000027947	ENSMUSG00000027947	BCR+LPS-Down	0.0106	1.36685	0.598788	0.438078	3.08008	2.39992	5.64149
Mospd3	1352	ENSMUSG00000037221	ENSMUSG00000037221	BCR+LPS-Down	0.015	1.72038	0.367682	0.213721	11.9499	5.69998	28.4365
Nbeal2	1353	ENSMUSG00000056724	ENSMUSG00000056724	BCR+LPS-Down	0.0374	1.42451	0.669982	0.470325	10.9766	7.01288	16.5484
5031439G07Rik	1354	ENSMUSG00000036046	ENSMUSG00000036046	BCR+LPS-Down	0.0238	0.750742	0.496993	0.662003	6.3413	8.16218	14.9377
Slamf6	1355	ENSMUSG00000015314	ENSMUSG00000015314	BCR+LPS-Down	0.0271	0.593444	0.282122	0.475398	6.99702	11.9082	28.5856
Etfb	1356	ENSMUSG00000004610	ENSMUSG00000004610	BCR+LPS-Down	0.0199	0.765483	0.483397	0.631493	6.04031	8.15737	14.0947
Mlec	1357	ENSMUSG00000048578	ENSMUSG00000048578	BCR+LPS-Down	2.12e-05	0.940557	0.498127	0.529609	16.1389	17.16	36.0021
Orai2	1358	ENSMUSG00000039747	ENSMUSG00000039747	BCR+LPS-Down	0.000225	0.934441	0.351109	0.375742	2.36152	2.52401	7.73813
Ndst1	1359	ENSMUSG00000054008	ENSMUSG00000054008	BCR+LPS-Down	0.000135	0.930028	0.305965	0.328985	4.32266	4.5592	15.2915
Sipa1	1360	ENSMUSG00000056917	ENSMUSG00000056917	BCR+LPS-Down	2.41e-05	0.913526	0.243859	0.266943	11.4534	12.4792	52.9948
Abcd1	1361	ENSMUSG00000031378	ENSMUSG00000031378	BCR+LPS-Down	7.24e-06	0.967715	0.410726	0.424429	5.21387	5.37846	13.8627
Ffar1	1362	ENSMUSG00000044453	ENSMUSG00000044453	BCR+LPS-Down	1.53e-06	0.997572	0.165693	0.166096	0.829811	0.543353	6.98435
Fam26f	1363	ENSMUSG00000046031	ENSMUSG00000046031	BCR+LPS-Down	9.45e-05	1.03088	0.401974	0.389933	2.03186	1.94596	5.91634
Ccdc69	1364	ENSMUSG00000049588	ENSMUSG00000049588	BCR+LPS-Down	0.00013	1.07253	0.178092	0.166049	1.25506	1.01749	8.00248
C530050E15Rik	1365	ENSMUSG00000090928	ENSMUSG00000090928	BCR+LPS-Down	4.65e-05	1.05718	0.36833	0.348407	3.61194	3.42042	11.7831
Carns1	1366	ENSMUSG00000075289	ENSMUSG00000075289	BCR+LPS-Down	8.59e-05	1.06233	0.401421	0.377868	2.41832	2.2445	6.6197
Gm12462	1367	ENSMUSG00000086211	ENSMUSG00000086211	BCR+LPS-Down	7.56e-05	1.05247	0.511224	0.485738	2.54836	2.43013	6.09263
Stx2	1368	ENSMUSG00000029428	ENSMUSG00000029428	BCR+LPS-Down	0.000526	1.02809	0.391537	0.380838	1.41821	1.39198	4.35141
Abcg3	1369	ENSMUSG00000029299	ENSMUSG00000029299	BCR+LPS-Down	0.000128	1.1652	0.260318	0.22341	1.81329	1.37087	8.25088
Bcl9	1370	ENSMUSG00000038256	ENSMUSG00000038256	BCR+LPS-Down	8.87e-05	1.0694	0.524493	0.490454	6.10641	5.64024	12.4655
Lilrb3	1371	ENSMUSG00000058818	ENSMUSG00000058818	BCR+LPS-Down	0.00579	1.03354	0.444691	0.430259	5.71964	5.78043	14.7241
5830428H23Rik	1372	ENSMUSG00000074733	ENSMUSG00000074733	BCR+LPS-Down	0.00401	1.05839	0.410135	0.387509	4.54978	4.2336	12.8412
Cd22	1373	ENSMUSG00000030577	ENSMUSG00000030577	BCR+LPS-Down	0.00451	1.04144	0.376999	0.361996	38.9699	37.7835	118.727
Lipa	1374	ENSMUSG00000024781	ENSMUSG00000024781	BCR+LPS-Down	0.00223	1.09119	0.438085	0.401474	3.4363	3.16155	8.9074
Lrrc18	1375	ENSMUSG00000041673	ENSMUSG00000041673	BCR+LPS-Down	0.00163	1.0881	0.405724	0.372876	4.4807	3.99262	14.3594
Emid1	1376	ENSMUSG00000034164	ENSMUSG00000034164	BCR+LPS-Down	0.00297	1.13235	0.267671	0.236386	2.21482	2.0335	9.44322
Rpap1	1377	ENSMUSG00000034032	ENSMUSG00000034032	BCR+LPS-Down	0.0037	1.01132	0.438011	0.433108	2.52815	2.58324	6.58723
Haghl	1378	ENSMUSG00000061046	ENSMUSG00000061046	BCR+LPS-Down	0.00651	1.00369	0.325964	0.324765	1.29318	1.36187	4.97882
Angptl1	1379	ENSMUSG00000033544	ENSMUSG00000033544	BCR+LPS-Down	0.00617	0.97445	0.17331	0.177854	2.16393	1.99097	13.4915
Recql5	1380	ENSMUSG00000020752	ENSMUSG00000020752	BCR+LPS-Down	0.00891	1.03293	0.424128	0.410605	7.7343	7.07196	20.9296
Gga2	1381	ENSMUSG00000030872	ENSMUSG00000030872	BCR+LPS-Down	0.0108	0.994535	0.497661	0.500396	18.5356	18.7034	43.281
Atp5sl	1382	ENSMUSG00000057229	ENSMUSG00000057229	BCR+LPS-Down	0.00873	1.01968	0.318543	0.312397	7.59143	7.34061	27.4488
Ppp1r12b	1383	ENSMUSG00000073557	ENSMUSG00000073557	BCR+LPS-Down	0.00495	0.966338	0.48503	0.501926	1.72348	1.80307	4.4358
Atp13a2	1384	ENSMUSG00000036622	ENSMUSG00000036622	BCR+LPS-Down	0.00791	0.955928	0.457928	0.479041	7.28767	7.5698	18.2974
9930111J21Rik2	1385	ENSMUSG00000069892	ENSMUSG00000069892	BCR+LPS-Down	0.00789	0.892911	0.259601	0.290736	11.9035	11.9514	51.1037
Arhgef1	1386	ENSMUSG00000040940	ENSMUSG00000040940	BCR+LPS-Down	0.00446	0.942276	0.470997	0.499851	77.9835	86.2605	188.706
Adcy7	1387	ENSMUSG00000031659	ENSMUSG00000031659	BCR+LPS-Down	0.00395	0.913023	0.361568	0.396012	6.35295	6.56135	20.2875
AC116801.1	1388	ENSMUSG00000085052	ENSMUSG00000085052	BCR+LPS-Down	0.00534	0.963694	0.467175	0.484776	2.0731	2.22411	5.04449
Pbx2	1389	ENSMUSG00000034673	ENSMUSG00000034673	BCR+LPS-Down	0.00526	0.930272	0.365174	0.392545	3.76682	4.28024	11.728
Pycard	1390	ENSMUSG00000030793	ENSMUSG00000030793	BCR+LPS-Down	0.00511	0.902439	0.441726	0.48948	2.60619	2.92176	6.76061
Akr7a5	1391	ENSMUSG00000028743	ENSMUSG00000028743	BCR+LPS-Down	0.00613	0.858036	0.374238	0.436156	1.70436	1.9813	5.28553
Tmem110	1392	ENSMUSG00000006526	ENSMUSG00000006526	BCR+LPS-Down	0.000813	0.907484	0.341153	0.375933	1.75365	1.9726	5.81888
Erp27	1393	ENSMUSG00000030219	ENSMUSG00000030219	BCR+LPS-Down	0.00196	0.889309	0.31757	0.357098	1.17945	1.31301	4.64978
Prr5	1394	ENSMUSG00000036106	ENSMUSG00000036106	BCR+LPS-Down	0.00107	0.817916	0.208773	0.25525	4.25832	5.64322	22.9311
B3gnt8	1395	ENSMUSG00000059479	ENSMUSG00000059479	BCR+LPS-Down	0.00256	0.827859	0.122522	0.147999	0.505413	0.909094	9.40842
Phf14	1396	ENSMUSG00000029629	ENSMUSG00000029629	BCR+LPS-Down	0.00216	1.00139	0.495923	0.495237	8.23749	8.23437	19.2693
Hdgfrp3	1397	ENSMUSG00000025104	ENSMUSG00000025104	BCR+LPS-Down	0.00559	1.1109	0.443302	0.399046	1.35328	1.31423	4.43939
Gm17552	1398	ENSMUSG00000090702	ENSMUSG00000090702	BCR+LPS-Down	0.00545	1.09407	0.349301	0.319267	0.772035	0.841823	3.84679
Cep89	1399	ENSMUSG00000023072	ENSMUSG00000023072	BCR+LPS-Down	0.0195	1.05965	0.334015	0.315214	4.53141	4.31499	15.7792
Gm12064	1400	ENSMUSG00000086612	ENSMUSG00000086612	BCR+LPS-Down	0.0217	1.11407	0.275519	0.247308	0.67256	0.689822	5.37555
Acsf2	1401	ENSMUSG00000076435	ENSMUSG00000076435	BCR+LPS-Down	0.00315	0.957312	0.476637	0.497891	14.431	14.8461	32.6274
Zfp945	1402	ENSMUSG00000059142	ENSMUSG00000059142	BCR+LPS-Down	0.0024	0.99121	0.456867	0.460919	3.28905	3.31144	8.59452
Pla2g4b	1403	ENSMUSG00000033852	ENSMUSG00000033852	BCR+LPS-Down	0.00515	0.966432	0.321023	0.332174	2.34491	2.43657	8.25671
Arhgap9	1404	ENSMUSG00000040345	ENSMUSG00000040345	BCR+LPS-Down	0.00151	1.02647	0.378465	0.368706	6.28596	6.05031	18.3697
Ppm1m	1405	ENSMUSG00000020253	ENSMUSG00000020253	BCR+LPS-Down	0.000701	0.99764	0.362959	0.363818	7.31156	7.24485	22.7732
Tnk2	1406	ENSMUSG00000022791	ENSMUSG00000022791	BCR+LPS-Down	0.000147	1.14347	0.262827	0.22985	5.07944	4.4257	22.2706
Rgs14	1407	ENSMUSG00000052087	ENSMUSG00000052087	BCR+LPS-Down	0.000451	0.772942	0.155801	0.201569	1.83384	2.35961	15.1366
Pear1	1408	ENSMUSG00000028073	ENSMUSG00000028073	BCR+LPS-Down	0.000189	0.90088	0.436538	0.484569	2.69957	2.97883	6.81825
Nfatc2	1409	ENSMUSG00000027544	ENSMUSG00000027544	BCR+LPS-Down	0.000489	0.856726	0.279921	0.326734	1.93388	2.18482	7.33905
Ceacam1	1410	ENSMUSG00000074272	ENSMUSG00000074272	BCR+LPS-Down	0.00387	0.848377	0.149062	0.175703	3.20523	3.26197	21.5394
Prkcz	1411	ENSMUSG00000029053	ENSMUSG00000029053	BCR+LPS-Down	0.00262	0.897324	0.346554	0.386208	1.2976	1.47645	4.71028
Gm13786	1412	ENSMUSG00000083951	ENSMUSG00000083951	BCR+LPS-Down	0.00179	0.878322	0.190556	0.216955	0.693385	1.28718	8.09448
Bend5	1413	ENSMUSG00000028545	ENSMUSG00000028545	BCR+LPS-Down	0.000797	0.853994	0.260791	0.305378	4.49498	5.15189	18.9736
Relt	1414	ENSMUSG00000008318	ENSMUSG00000008318	BCR+LPS-Down	0.0128	0.836362	0.373352	0.4464	1.28552	1.71158	5.18406
Naaa	1415	ENSMUSG00000029413	ENSMUSG00000029413	BCR+LPS-Down	0.00692	0.871486	0.31056	0.356357	3.02619	3.56009	12.1419
Lrp1	1416	ENSMUSG00000040249	ENSMUSG00000040249	BCR+LPS-Down	0.00182	1.2398	0.472566	0.381162	1.752	1.06134	4.40316
Plcb2	1417	ENSMUSG00000040061	ENSMUSG00000040061	BCR+LPS-Down	0.00277	1.22908	0.367972	0.299389	6.78728	5.51001	21.1736
Cep250	1418	ENSMUSG00000038241	ENSMUSG00000038241	BCR+LPS-Down	0.00172	1.24179	0.28144	0.226641	3.15924	2.5569	12.9398
Gm11465	1419	ENSMUSG00000086820	ENSMUSG00000086820	BCR+LPS-Down	0.0144	1.19053	0.439252	0.368954	2.89819	2.069	7.57941
Sept9	1420	ENSMUSG00000059248	ENSMUSG00000059248	BCR+LPS-Down	0.0213	1.207	0.335387	0.277869	5.07278	3.99117	16.8526
Fcgrt	1421	ENSMUSG00000003420	ENSMUSG00000003420	BCR+LPS-Down	0.0115	1.13781	0.297151	0.26116	1.63502	1.51066	6.45073
Nxpe2	1422	ENSMUSG00000032028	ENSMUSG00000032028	BCR+LPS-Down	0.0242	1.17256	0.461698	0.393753	4.90618	3.98752	11.646
Noxred1	1423	ENSMUSG00000072919	ENSMUSG00000072919	BCR+LPS-Down	0.00181	1.08605	0.452797	0.416923	2.26459	1.88397	5.31086
I830077J02Rik	1424	ENSMUSG00000074342	ENSMUSG00000074342	BCR+LPS-Down	0.00711	1.34486	0.17431	0.129612	2.48529	1.6482	15.069
Pglyrp1	1425	ENSMUSG00000030413	ENSMUSG00000030413	BCR+LPS-Down	0.00845	1.09918	0.377157	0.343127	12.7486	9.55874	32.0104
Iqce	1426	ENSMUSG00000036555	ENSMUSG00000036555	BCR+LPS-Down	0.00514	1.06712	0.313189	0.29349	1.16831	1.04486	4.34983
Inpp5k	1427	ENSMUSG00000006127	ENSMUSG00000006127	BCR+LPS-Down	0.0142	0.959643	0.495881	0.516735	10.1258	10.6537	23.4935
Rasal3	1428	ENSMUSG00000052142	ENSMUSG00000052142	BCR+LPS-Down	0.0143	0.953044	0.358556	0.376222	26.7152	28.7348	86.4089
Prickle3	1429	ENSMUSG00000031145	ENSMUSG00000031145	BCR+LPS-Down	0.0169	0.948983	0.495591	0.522234	2.7757	3.0132	6.52405
Dennd1c	1430	ENSMUSG00000002668	ENSMUSG00000002668	BCR+LPS-Down	0.0195	0.984117	0.385477	0.391699	5.79166	5.96279	17.3737
Akr1b10	1431	ENSMUSG00000061758	ENSMUSG00000061758	BCR+LPS-Down	0.0218	0.971821	0.358721	0.369123	2.61372	2.61965	8.17719
Arhgef18	1432	ENSMUSG00000004568	ENSMUSG00000004568	BCR+LPS-Down	0.015	0.912226	0.480989	0.527269	19.5821	20.9349	46.1341
Lrrcc1	1433	ENSMUSG00000027550	ENSMUSG00000027550	BCR+LPS-Down	0.00999	0.899073	0.479347	0.533157	3.04383	3.38217	7.29525
Flt3l	1434	ENSMUSG00000089989	ENSMUSG00000089989	BCR+LPS-Down	0.0134	0.795987	0.291298	0.365959	3.35421	4.35376	13.9393
Gm15821	1435	ENSMUSG00000081512	ENSMUSG00000081512	BCR+LPS-Down	0.00818	0.977311	0.495494	0.506997	1.69054	1.79918	4.5169
Asb2	1436	ENSMUSG00000021200	ENSMUSG00000021200	BCR+LPS-Down	0.0143	0.933801	0.203823	0.218273	1.54668	1.8172	9.3299
Parvg	1437	ENSMUSG00000022439	ENSMUSG00000022439	BCR+LPS-Down	0.00235	1.0208	0.464432	0.454969	13.2825	13.0118	32.5746
Nfam1	1438	ENSMUSG00000058099	ENSMUSG00000058099	BCR+LPS-Down	0.00358	1.02679	0.155744	0.15168	0.965901	0.724294	7.64721
Degs2	1439	ENSMUSG00000021263	ENSMUSG00000021263	BCR+LPS-Down	0.00157	0.976273	0.22379	0.229229	1.37605	1.52798	7.78734
Pglyrp2	1440	ENSMUSG00000079563	ENSMUSG00000079563	BCR+LPS-Down	0.0014	0.997572	0.170903	0.171318	0.474996	0.879575	6.72118
Slc25a37	1441	ENSMUSG00000034248	ENSMUSG00000034248	BCR+LPS-Down	0.00709	0.977417	0.386293	0.395218	6.00949	6.22767	18.0286
Cd1d1	1442	ENSMUSG00000028076	ENSMUSG00000028076	BCR+LPS-Down	0.00642	1.00407	0.332724	0.331373	5.95617	5.83589	20.2764
Calhm2	1443	ENSMUSG00000033033	ENSMUSG00000033033	BCR+LPS-Down	0.0159	0.912596	0.221503	0.242718	3.61436	3.95818	19.1755
Tm6sf1	1444	ENSMUSG00000038623	ENSMUSG00000038623	BCR+LPS-Down	0.00252	0.897327	0.376801	0.419914	11.7718	13.0778	35.8891
Gbp8	1445	ENSMUSG00000034438	ENSMUSG00000034438	BCR+LPS-Down	0.0186	1.0656	0.44643	0.418949	1.61739	1.50005	4.10455
Thap3	1446	ENSMUSG00000039759	ENSMUSG00000039759	BCR+LPS-Down	0.0368	1.14668	0.263638	0.229913	3.85247	3.59838	19.1055
Cd7	1447	ENSMUSG00000025163	ENSMUSG00000025163	BCR+LPS-Down	0.0474	1.03658	0.430316	0.415131	1.42989	1.35344	4.13931
Gm23370	1448	ENSMUSG00000093146	ENSMUSG00000093146	BCR+LPS-Down	0.0435	1.05929	0.102883	0.0971242	1.53713	1.36322	19.5715
Trpm2	1449	ENSMUSG00000009292	ENSMUSG00000009292	BCR+LPS-Down	0.0292	1.03499	0.515724	0.498287	1.89966	1.79947	4.15393
Tmem176a	1450	ENSMUSG00000023367	ENSMUSG00000023367	BCR+LPS-Down	0.0302	0.934184	0.329541	0.352759	1.72972	1.84944	6.45859
Adamts10	1451	ENSMUSG00000024299	ENSMUSG00000024299	BCR+LPS-Down	0.0298	0.948265	0.311905	0.328921	3.23623	3.41341	11.5817
Fgd2	1452	ENSMUSG00000024013	ENSMUSG00000024013	BCR+LPS-Down	0.031	0.958173	0.2897	0.302346	17.1306	18.0286	66.5394
Slc46a3	1453	ENSMUSG00000029650	ENSMUSG00000029650	BCR+LPS-Down	0.0383	0.881527	0.281588	0.319432	3.37664	3.79213	13.8691
Tyk2	1454	ENSMUSG00000032175	ENSMUSG00000032175	BCR+LPS-Down	0.0384	0.889982	0.455668	0.511997	2.67485	3.04745	6.756
Avpr2	1455	ENSMUSG00000031390	ENSMUSG00000031390	BCR+LPS-Down	0.0141	0.898556	0.35759	0.397961	2.44507	3.22732	9.29279
Bcl2	1456	ENSMUSG00000057329	ENSMUSG00000057329	BCR+LPS-Down	0.0281	0.874721	0.3392	0.387781	3.49292	3.83778	11.5795
Parp3	1457	ENSMUSG00000023249	ENSMUSG00000023249	BCR+LPS-Down	0.0144	0.850714	0.4431	0.520857	6.47842	7.57792	16.7242
Unc93b1	1458	ENSMUSG00000036908	ENSMUSG00000036908	BCR+LPS-Down	0.00813	0.85697	0.419767	0.489827	44.8501	52.255	122.886
Lrch4	1459	ENSMUSG00000093445	ENSMUSG00000093445	BCR+LPS-Down	0.00642	0.78673	0.327942	0.416842	27.7813	34.4676	95.7579
Ptpre	1460	ENSMUSG00000041836	ENSMUSG00000041836	BCR+LPS-Down	0.00348	0.775423	0.265351	0.342202	1.15213	1.48564	5.00368
Elmo2	1461	ENSMUSG00000017670	ENSMUSG00000017670	BCR+LPS-Down	0.00256	1.04388	0.482878	0.462581	4.79281	4.48517	11.1018
Siglecg	1462	ENSMUSG00000030468	ENSMUSG00000030468	BCR+LPS-Down	0.0032	1.05589	0.30669	0.290458	28.2463	25.95	104.579
Slc39a13	1463	ENSMUSG00000002105	ENSMUSG00000002105	BCR+LPS-Down	0.00438	1.12592	0.466943	0.414722	4.82238	4.1969	11.6966
Hlcs	1464	ENSMUSG00000040820	ENSMUSG00000040820	BCR+LPS-Down	0.00691	1.10054	0.445538	0.404836	1.52702	1.2784	3.91186
Cpt1a	1465	ENSMUSG00000024900	ENSMUSG00000024900	BCR+LPS-Down	0.00601	1.07606	0.531003	0.493471	5.19061	4.77203	11.1042
Fam168a	1466	ENSMUSG00000029461	ENSMUSG00000029461	BCR+LPS-Down	0.00777	1.06877	0.380394	0.355918	2.23236	2.03455	6.79967
L1cam	1467	ENSMUSG00000031391	ENSMUSG00000031391	BCR+LPS-Down	0.00604	0.987266	0.404656	0.409875	2.07859	2.03957	5.74505
Gcdh	1468	ENSMUSG00000003809	ENSMUSG00000003809	BCR+LPS-Down	0.0114	0.9913	0.387338	0.390738	2.1884	2.21896	6.49693
Evl	1469	ENSMUSG00000021262	ENSMUSG00000021262	BCR+LPS-Down	0.00666	0.963953	0.29322	0.304185	7.08078	7.41822	27.8273
Them6	1470	ENSMUSG00000056665	ENSMUSG00000056665	BCR+LPS-Down	0.0191	1.03084	0.469921	0.455862	2.50827	2.39327	6.19816
Slc28a2	1471	ENSMUSG00000027219	ENSMUSG00000027219	BCR+LPS-Down	0.0231	1.00952	0.445111	0.440912	20.6886	20.4122	53.4612
Il27ra	1472	ENSMUSG00000005465	ENSMUSG00000005465	BCR+LPS-Down	0.0244	0.976441	0.398619	0.408237	3.66138	3.77671	10.5437
Zbtb4	1473	ENSMUSG00000018750	ENSMUSG00000018750	BCR+LPS-Down	0.0218	1.01659	0.367545	0.361545	4.92983	4.72954	15.4692
Ifitm6	1474	ENSMUSG00000059108	ENSMUSG00000059108	BCR+LPS-Down	0.0347	1.11426	0.423723	0.380274	1.70157	1.45566	5.35416
Sh3bp1	1475	ENSMUSG00000022436	ENSMUSG00000022436	BCR+LPS-Down	0.0354	1.10976	0.196726	0.177269	1.86024	1.87696	10.8249
Card11	1476	ENSMUSG00000036526	ENSMUSG00000036526	BCR+LPS-Down	0.0263	1.09794	0.530494	0.483171	13.0331	11.7578	28.0129
Klhl17	1477	ENSMUSG00000078484	ENSMUSG00000078484	BCR+LPS-Down	0.048	1.14408	0.463998	0.405565	1.75313	1.53621	4.18905
Ppip5k1	1478	ENSMUSG00000033526	ENSMUSG00000033526	BCR+LPS-Down	0.0289	1.13846	0.537636	0.472247	2.37023	2.07603	5.07648
Iffo1	1479	ENSMUSG00000038271	ENSMUSG00000038271	BCR+LPS-Down	0.0428	1.22399	0.43831	0.358099	3.34422	2.74878	8.71297
BC017158	1480	ENSMUSG00000030780	ENSMUSG00000030780	BCR+LPS-Down	0.0223	1.17068	0.552758	0.472167	3.74928	3.18303	7.83457
Cd84	1481	ENSMUSG00000038147	ENSMUSG00000038147	BCR+LPS-Down	0.0185	1.16881	0.525398	0.449517	16.5267	14.0791	36.0036
Dok3	1482	ENSMUSG00000035711	ENSMUSG00000035711	BCR+LPS-Down	0.0478	1.26118	0.468363	0.37137	17.1076	13.068	41.1352
Ccdc142	1483	ENSMUSG00000079511	ENSMUSG00000079511	BCR+LPS-Down	0.04	1.31722	0.399782	0.303505	1.99707	1.4721	5.63488
Tmem154	1484	ENSMUSG00000056498	ENSMUSG00000056498	BCR+LPS-Down	0.0384	1.37379	0.237701	0.173026	2.77553	2.20985	14.0379
Lyl1	1485	ENSMUSG00000034041	ENSMUSG00000034041	BCR+LPS-Down	0.0308	1.11984	0.441916	0.394624	11.0254	10.1951	29.1052
Tcirg1	1486	ENSMUSG00000001750	ENSMUSG00000001750	BCR+LPS-Down	0.0196	1.14583	0.420704	0.367162	13.3764	11.6212	36.429
Vamp1	1487	ENSMUSG00000030337	ENSMUSG00000030337	BCR+LPS-Down	0.0202	1.17867	0.337929	0.286705	4.83873	3.98732	16.2149
Trim7	1488	ENSMUSG00000040350	ENSMUSG00000040350	BCR+LPS-Down	0.0178	1.09784	0.53492	0.487248	22.7655	21.0644	48.7886
Gm16170	1489	ENSMUSG00000086245	ENSMUSG00000086245	BCR+LPS-Down	0.00278	1.29262	0.464968	0.359709	3.1961	2.46029	7.92908
Rnasel	1490	ENSMUSG00000066800	ENSMUSG00000066800	BCR+LPS-Down	0.00221	1.18288	0.520704	0.4402	1.88318	1.52836	4.07094
Gm16152	1491	ENSMUSG00000087131	ENSMUSG00000087131	BCR+LPS-Down	0.0199	1.16551	0.577212	0.495242	2.87802	2.39181	5.74515
Gm15872	1492	ENSMUSG00000090080	ENSMUSG00000090080	BCR+LPS-Down	0.014	1.28818	0.502008	0.389703	3.61543	2.79216	8.25435
Olfr164	1493	ENSMUSG00000050742	ENSMUSG00000050742	BCR+LPS-Down	0.00836	1.16769	0.434366	0.371989	2.27832	1.88767	7.06872
Mgst2	1494	ENSMUSG00000074604	ENSMUSG00000074604	BCR+LPS-Down	0.00222	1.13368	0.554193	0.488846	5.55359	4.89921	11.5617
Dusp6	1495	ENSMUSG00000019960	ENSMUSG00000019960	BCR+LPS-Down	0.0172	1.06145	0.424048	0.3995	2.59167	2.35087	6.98433
Tlr4	1496	ENSMUSG00000039005	ENSMUSG00000039005	BCR+LPS-Down	0.0155	1.17061	0.272645	0.232908	2.51851	2.42876	10.5039
Agap2	1497	ENSMUSG00000025422	ENSMUSG00000025422	BCR+LPS-Down	0.015	1.04923	0.523858	0.499277	1.76777	1.64207	3.9413
Gm15356	1498	ENSMUSG00000085109	ENSMUSG00000085109	BCR+LPS-Down	0.0104	1.47646	0.215975	0.146279	1.70715	0.958624	9.15592
AC120859.1	1499	ENSMUSG00000073567	ENSMUSG00000073567	BCR+LPS-Down	0.0214	1.19027	0.514179	0.431984	1.25304	1.10657	3.66086
Cc2d1a	1500	ENSMUSG00000036686	ENSMUSG00000036686	BCR+LPS-Down	0.0382	1.18929	0.561845	0.472421	2.07885	1.72186	4.28736
Zfp398	1501	ENSMUSG00000062519	ENSMUSG00000062519	BCR+LPS-Down	0.0327	1.44298	0.484594	0.335828	3.43661	2.4812	8.23625
Nxpe4	1502	ENSMUSG00000044229	ENSMUSG00000044229	BCR+LPS-Down	0.00597	1.6177	0.304959	0.188514	2.34266	1.20792	9.87932
Ankmy2	1503	ENSMUSG00000036188	ENSMUSG00000036188	BCR+LPS-Down	0.0113	1.27904	0.608677	0.475885	2.84485	2.32408	5.13396
Irf2bpl	1504	ENSMUSG00000034168	ENSMUSG00000034168	BCR+LPS-Down	0.00539	1.40353	0.508835	0.36254	1.88669	1.34139	4.41833
Trim65	1505	ENSMUSG00000054517	ENSMUSG00000054517	BCR+LPS-Down	0.028	1.12417	0.445083	0.39592	3.77148	3.71454	9.37474
Hhex	1506	ENSMUSG00000024986	ENSMUSG00000024986	BCR+LPS-Down	0.0285	1.18063	0.212002	0.179567	3.16168	3.06952	17.2578
Zfp882	1507	ENSMUSG00000089857	ENSMUSG00000089857	BCR+LPS-Down	0.0292	1.18185	0.558961	0.472956	2.94393	2.48388	6.21732
Entpd5	1508	ENSMUSG00000021236	ENSMUSG00000021236	BCR+LPS-Down	0.0308	1.13871	0.515185	0.452429	5.61379	4.80335	12.8441
Zfp873	1509	ENSMUSG00000061371	ENSMUSG00000061371	BCR+LPS-Down	0.0363	1.14094	0.506809	0.444202	1.91477	1.63341	4.52039
Lbh	1510	ENSMUSG00000024063	ENSMUSG00000024063	BCR+LPS-Down	0.0162	1.18574	0.357136	0.301192	17.2697	16.3902	51.2379
Slc40a1	1511	ENSMUSG00000025993	ENSMUSG00000025993	BCR+LPS-Down	0.0147	1.18146	0.354892	0.300385	1.953	1.27004	8.16137
A530088E08Rik	1512	ENSMUSG00000053467	ENSMUSG00000053467	BCR+LPS-Down	0.0108	1.11575	0.528042	0.47326	2.07491	1.68347	5.81659
Wdr13	1513	ENSMUSG00000031166	ENSMUSG00000031166	BCR+LPS-Down	0.0298	1.02045	0.493388	0.483498	4.29157	4.26233	10.0068
Arrb1	1514	ENSMUSG00000018909	ENSMUSG00000018909	BCR+LPS-Down	0.0236	1.0017	0.358361	0.357753	3.2385	2.99465	9.8199
4922501C03Rik	1515	ENSMUSG00000056919	ENSMUSG00000056919	BCR+LPS-Down	0.0303	0.977832	0.420986	0.43053	2.6849	2.82826	7.33584
Traf3ip3	1516	ENSMUSG00000037318	ENSMUSG00000037318	BCR+LPS-Down	0.0347	0.936846	0.332273	0.354672	61.1508	62.4738	202.858
Osgepl1	1517	ENSMUSG00000026096	ENSMUSG00000026096	BCR+LPS-Down	0.034	1.09909	0.452648	0.411841	2.6922	2.68695	6.79974
Ccdc61	1518	ENSMUSG00000074358	ENSMUSG00000074358	BCR+LPS-Down	0.0374	1.08389	0.385429	0.355598	1.95349	1.88139	5.80764
AC130214.1	1519	ENSMUSG00000086651	ENSMUSG00000086651	BCR+LPS-Down	0.0301	0.991206	0.449767	0.453757	6.58286	7.94839	16.7625
Samd10	1520	ENSMUSG00000038605	ENSMUSG00000038605	BCR+LPS-Down	0.043	0.990659	0.433206	0.437291	1.74066	1.93158	4.62012
Pygo2	1521	ENSMUSG00000047824	ENSMUSG00000047824	BCR+LPS-Down	0.0394	0.995486	0.394074	0.395861	2.32818	2.21912	6.6501
Cars2	1522	ENSMUSG00000056228	ENSMUSG00000056228	BCR+LPS-Down	0.0435	0.869811	0.474267	0.545252	3.02793	3.37318	7.18842
B3gat3	1523	ENSMUSG00000071649	ENSMUSG00000071649	BCR+LPS-Down	0.034	0.839409	0.378305	0.45068	2.73332	3.15019	8.10825
Crot	1524	ENSMUSG00000003623	ENSMUSG00000003623	BCR+LPS-Down	0.0369	0.911747	0.401794	0.440686	2.90938	2.99962	8.07051
Fam149b	1525	ENSMUSG00000039599	ENSMUSG00000039599	BCR+LPS-Down	0.0359	0.884331	0.366712	0.414677	3.19053	3.64353	9.92779
Suv420h2	1526	ENSMUSG00000059851	ENSMUSG00000059851	BCR+LPS-Down	0.0432	0.839708	0.351772	0.418922	3.61796	4.00596	11.2856
Acrbp	1527	ENSMUSG00000072770	ENSMUSG00000072770	BCR+LPS-Down	0.0389	0.82997	0.325202	0.391824	2.38758	3.0402	8.44566
Slain1	1528	ENSMUSG00000055717	ENSMUSG00000055717	BCR+LPS-Down	0.0269	0.929956	0.426471	0.458593	5.37313	6.73973	14.7528
Sh2d3c	1529	ENSMUSG00000059013	ENSMUSG00000059013	BCR+LPS-Down	0.0211	0.91867	0.262891	0.286164	5.91087	7.72131	26.8679
BC029127	1530	ENSMUSG00000074732	ENSMUSG00000074732	BCR+LPS-Down	0.0198	0.898132	0.315236	0.35099	2.04	2.15992	7.22239
Pot1b	1531	ENSMUSG00000024174	ENSMUSG00000024174	BCR+LPS-Down	0.0401	0.885063	0.468462	0.529298	2.93403	3.10552	6.87454
Plod3	1532	ENSMUSG00000004846	ENSMUSG00000004846	BCR+LPS-Down	0.0372	0.865175	0.411173	0.475248	2.0282	2.32119	5.59063
Camta2	1533	ENSMUSG00000040712	ENSMUSG00000040712	BCR+LPS-Down	0.0364	0.846752	0.376808	0.445005	2.8788	3.61128	9.04371
Prdm9	1534	ENSMUSG00000051977	ENSMUSG00000051977	BCR+LPS-Down	0.0244	0.839691	0.463391	0.551859	3.61469	4.4247	8.96719
Oas1c	1535	ENSMUSG00000001166	ENSMUSG00000001166	BCR+LPS-Down	0.0169	0.754171	0.238761	0.316588	0.731904	1.26722	4.82315
Bcl11a	1536	ENSMUSG00000000861	ENSMUSG00000000861	BCR+LPS-Down	0.0219	0.684333	0.15897	0.232299	9.21221	14.1894	66.6567
Polm	1537	ENSMUSG00000020474	ENSMUSG00000020474	BCR+LPS-Down	0.0278	0.819197	0.332081	0.405373	4.05993	5.59512	14.3445
Srpk3	1538	ENSMUSG00000002007	ENSMUSG00000002007	BCR+LPS-Down	0.0158	0.870551	0.456667	0.524572	15.9065	18.3534	39.9678
Pdia4	1539	ENSMUSG00000025823	ENSMUSG00000025823	BCR+LPS-Down	0.0162	0.842316	0.400302	0.475239	18.707	21.465	52.9755
Cyb5r1	1540	ENSMUSG00000026456	ENSMUSG00000026456	BCR+LPS-Down	0.0168	0.818995	0.337684	0.412315	1.53904	1.86831	5.19794
Nmral1	1541	ENSMUSG00000063445	ENSMUSG00000063445	BCR+LPS-Down	0.00987	0.810861	0.309595	0.38181	1.94816	2.50788	7.33537
Ppp1r9b	1542	ENSMUSG00000038976	ENSMUSG00000038976	BCR+LPS-Down	0.00845	0.741257	0.275189	0.371246	2.7391	3.55175	11.2848
Wdr76	1543	ENSMUSG00000027242	ENSMUSG00000027242	BCR+LPS-Down	0.0118	0.91453	0.448651	0.490581	1.65285	1.7652	4.24351
Rin3	1544	ENSMUSG00000044456	ENSMUSG00000044456	BCR+LPS-Down	0.00771	0.808747	0.124714	0.154206	9.21575	15.3143	90.0856
Tbc1d10c	1545	ENSMUSG00000040247	ENSMUSG00000040247	BCR+LPS-Down	0.0141	0.788169	0.190029	0.241101	11.7288	14.9883	70.2677
Ccne1	1546	ENSMUSG00000002068	ENSMUSG00000002068	BCR+LPS-Down	0.019	0.777452	0.174772	0.224801	0.895618	1.31073	7.15975
Cyp4f18	1547	ENSMUSG00000003484	ENSMUSG00000003484	BCR+LPS-Down	0.00433	0.80787	0.462272	0.572211	12.2823	14.8231	30.601
Senp7	1548	ENSMUSG00000052917	ENSMUSG00000052917	BCR+LPS-Down	0.0046	0.706922	0.268903	0.380385	4.05035	5.54296	16.8977
Pdlim2	1549	ENSMUSG00000022090	ENSMUSG00000022090	BCR+LPS-Down	0.00145	0.707703	0.253637	0.358394	4.7824	6.89003	21.7218
Gm15800	1550	ENSMUSG00000042744	ENSMUSG00000042744	BCR+LPS-Down	0.00658	0.842058	0.450059	0.534475	4.46851	5.17589	11.3639
Sap25	1551	ENSMUSG00000079165	ENSMUSG00000079165	BCR+LPS-Down	0.0132	0.681496	0.258402	0.379169	11.0906	18.2916	54.8583
2610002J02Rik	1552	ENSMUSG00000073684	ENSMUSG00000073684	BCR+LPS-Down	0.0343	0.812343	0.492014	0.605673	5.36472	6.87626	11.6473
Apbb1ip	1553	ENSMUSG00000026786	ENSMUSG00000026786	BCR+LPS-Down	0.036	0.816224	0.468146	0.57355	18.2351	24.0647	39.1814
Cacna1i	1554	ENSMUSG00000022416	ENSMUSG00000022416	BCR+LPS-Down	0.0256	0.692233	0.251749	0.363677	2.81	3.89399	14.3238
Zfp831	1555	ENSMUSG00000050600	ENSMUSG00000050600	BCR+LPS-Down	0.0312	0.729151	0.292178	0.40071	2.49362	3.49816	9.7393
Galnt4	1556	ENSMUSG00000090035	ENSMUSG00000090035	BCR+LPS-Down	0.0425	0.77819	0.410638	0.527683	1.44115	1.84558	4.12063
Cyb561a3	1557	ENSMUSG00000034445	ENSMUSG00000034445	BCR+LPS-Down	0.045	0.754523	0.370674	0.491269	16.471	22.8578	50.1272
Zscan20	1558	ENSMUSG00000061894	ENSMUSG00000061894	BCR+LPS-Down	0.0347	0.744042	0.317401	0.42659	1.33425	1.74387	5.02034
Trim35	1559	ENSMUSG00000022043	ENSMUSG00000022043	BCR+LPS-Down	0.0469	0.751508	0.314185	0.418072	4.53834	6.15273	16.7995
Dak	1560	ENSMUSG00000034371	ENSMUSG00000034371	BCR+LPS-Down	0.0411	0.700746	0.249382	0.355881	2.00258	2.69257	9.50066
Pygb	1561	ENSMUSG00000033059	ENSMUSG00000033059	BCR+LPS-Down	0.0187	0.798024	0.385699	0.483317	3.84003	4.73501	11.7357
AC073589.4	1562	ENSMUSG00000076667	ENSMUSG00000076667	BCR+LPS-Down	0.0178	0.77662	0.360257	0.463878	1.85718	2.50382	5.62653
Cyth4	1563	ENSMUSG00000018008	ENSMUSG00000018008	BCR+LPS-Down	0.0294	0.792208	0.346413	0.437276	4.94858	6.22607	16.9388
Pts	1564	ENSMUSG00000032067	ENSMUSG00000032067	BCR+LPS-Down	0.049	0.866899	0.432754	0.499198	5.23118	6.04776	14.1403
Gm5431	1565	ENSMUSG00000058163	ENSMUSG00000058163	BCR+LPS-Down	0.0443	0.80908	0.239648	0.296198	3.74108	5.68752	17.2669
Mavs	1566	ENSMUSG00000037523	ENSMUSG00000037523	BCR+LPS-Down	0.0496	0.905331	0.323686	0.357533	3.14909	4.07163	10.3664
Susd3	1567	ENSMUSG00000021384	ENSMUSG00000021384	BCR+LPS-Down	0.0371	0.926936	0.421214	0.454415	8.07624	9.12373	22.0252
Mbd4	1568	ENSMUSG00000030322	ENSMUSG00000030322	BCR+LPS-Down	0.038	0.874893	0.285557	0.326391	2.09237	2.51587	8.49997
Fam63a	1569	ENSMUSG00000038712	ENSMUSG00000038712	BCR+LPS-Down	0.0469	0.854736	0.304203	0.355903	3.70131	4.77212	13.9597
Rnf144a	1570	ENSMUSG00000020642	ENSMUSG00000020642	BCR+LPS-Down	0.047	0.826064	0.484837	0.586924	4.75878	6.103	11.1544
Lipe	1571	ENSMUSG00000003123	ENSMUSG00000003123	BCR+LPS-Down	0.0473	0.758394	0.357409	0.471271	1.68847	2.42828	5.402
Cdc25b	1572	ENSMUSG00000027330	ENSMUSG00000027330	BCR+LPS-Down	0.0413	0.677022	0.21208	0.313255	2.42162	3.36336	13.109
Pld4	1573	ENSMUSG00000052160	ENSMUSG00000052160	BCR+LPS-Down	0.0264	0.782268	0.397732	0.508434	11.4839	15.0495	33.1912
Ralgps2	1574	ENSMUSG00000026594	ENSMUSG00000026594	BCR+LPS-Down	0.0346	0.76507	0.362787	0.474188	14.7627	19.1825	46.5434
Btd	1575	ENSMUSG00000021900	ENSMUSG00000021900	BCR+LPS-Down	0.0234	0.765615	0.356284	0.465357	2.22757	3.41036	7.26918
Mast3	1576	ENSMUSG00000031833	ENSMUSG00000031833	BCR+LPS-Down	0.0244	0.770731	0.323044	0.419139	4.54531	6.67497	16.1124
Serpini1	1577	ENSMUSG00000027834	ENSMUSG00000027834	BCR+LPS-Down	0.0249	0.782753	0.468044	0.597946	1.41659	2.00849	4.09776
Cd48	1578	ENSMUSG00000015355	ENSMUSG00000015355	BCR+LPS-Down	0.0254	0.661773	0.272566	0.411872	10.2669	15.5875	43.0053
Susd1	1579	ENSMUSG00000038578	ENSMUSG00000038578	BCR+LPS-Down	0.0197	0.746464	0.433822	0.581169	8.8665	11.1377	23.6292
Ifi203	1580	ENSMUSG00000039997	ENSMUSG00000039997	BCR+LPS-Down	0.0368	0.730098	0.386563	0.529467	42.244	62.6932	125.092
Uba7	1581	ENSMUSG00000032596	ENSMUSG00000032596	BCR+LPS-Down	0.0162	0.715102	0.329111	0.46023	23.975	34.3157	83.6251
Tspan32	1582	ENSMUSG00000000244	ENSMUSG00000000244	BCR+LPS-Down	0.0114	0.561892	0.163406	0.290814	7.03189	13.2386	49.7515
Abi3	1583	ENSMUSG00000018381	ENSMUSG00000018381	BCR+LPS-Down	0.00717	0.537142	0.136695	0.254485	9.05198	20.3651	78.2798
Unc119	1584	ENSMUSG00000002058	ENSMUSG00000002058	BCR+LPS-Down	0.0405	0.592651	0.211318	0.356564	1.80595	3.01749	10.117
Rab7l1	1585	ENSMUSG00000026433	ENSMUSG00000026433	BCR+LPS-Down	0.0418	0.879403	0.48213	0.548247	2.28154	2.58663	5.53536
Shkbp1	1586	ENSMUSG00000089832	ENSMUSG00000089832	BCR+LPS-Down	0.0101	0.834857	0.450089	0.539121	7.42634	8.97039	17.7753
Mkl2	1587	ENSMUSG00000009569	ENSMUSG00000009569	BCR+LPS-Down	0.00963	0.808571	0.393246	0.486347	1.85491	2.34944	5.06291
Sigirr	1588	ENSMUSG00000025494	ENSMUSG00000025494	BCR+LPS-Down	0.0268	0.776166	0.295478	0.380689	0.772018	1.38351	4.4585
Ighv5-2	1589	ENSMUSG00000076633	ENSMUSG00000076633	BCR+LPS-Down	0.0156	0.935002	0.435736	0.466027	7.09992	8.34098	17.0137
9930111J21Rik1	1590	ENSMUSG00000069893	ENSMUSG00000069893	BCR+LPS-Down	0.0123	0.870203	0.239738	0.275496	28.3187	39.1561	128.983
4930538E20Rik	1591	ENSMUSG00000085516	ENSMUSG00000085516	BCR+LPS-Down	0.0241	0.765164	0.150983	0.197322	1.57046	2.04632	13.6863
Pip4k2b	1592	ENSMUSG00000018547	ENSMUSG00000018547	BCR+LPS-Down	0.0126	0.818066	0.341495	0.417442	3.34916	4.24879	10.8471
Gdf11	1593	ENSMUSG00000025352	ENSMUSG00000025352	BCR+LPS-Down	0.0101	0.796556	0.274537	0.344655	1.52445	1.89691	6.5168
Adam19	1594	ENSMUSG00000011256	ENSMUSG00000011256	BCR+LPS-Down	0.00903	0.801797	0.21564	0.268946	5.67347	7.57589	26.6194
Gm16266	1595	ENSMUSG00000086533	ENSMUSG00000086533	BCR+LPS-Down	0.0453	0.792458	0.244892	0.309028	0.871387	1.22988	4.83441
Xkrx	1596	ENSMUSG00000031258	ENSMUSG00000031258	BCR+LPS-Down	0.0417	0.929795	0.171798	0.18477	2.45343	3.01947	14.449
Capn1	1597	ENSMUSG00000024942	ENSMUSG00000024942	BCR+LPS-Down	0.0113	0.772147	0.48257	0.624972	3.79862	4.90814	9.04001
Rhobtb2	1598	ENSMUSG00000022075	ENSMUSG00000022075	LPS-Down	0.00905	2.52367	1.04281	0.413212	7.78983	3.21684	8.616
Cd180	1599	ENSMUSG00000021624	ENSMUSG00000021624	LPS-Down	0.00756	3.17533	1.04953	0.330525	146.486	44.1009	156.846
AY036118	1600	ENSMUSG00000045999	ENSMUSG00000045999	LPS-Down	0.00111	2.15344	0.919267	0.426884	436.726	202.928	555.395
Rab19	1601	ENSMUSG00000029923	ENSMUSG00000029923	LPS-Down	2.45e-05	2.14984	0.914826	0.425532	3.5234	1.42928	4.24065
Wdr81	1602	ENSMUSG00000045374	ENSMUSG00000045374	LPS-Down	0.0158	3.29305	1.61788	0.491302	11.527	3.50961	8.21715
Gm15334	1603	ENSMUSG00000086991	ENSMUSG00000086991	LPS-Down	0.00784	3.02988	1.48525	0.490201	7.68662	2.62566	5.95034
Gm25588	1604	ENSMUSG00000064435	ENSMUSG00000064435	LPS-Down	0.00176	9.60532	1.99058	0.207238	9.64395	0	5.55696
Gm16235	1605	ENSMUSG00000087429	ENSMUSG00000087429	LPS-Down	0.000227	4.7963	1.72228	0.359085	5.5436	1.042	3.84809
Rab30	1606	ENSMUSG00000030643	ENSMUSG00000030643	LPS-Down	0.00513	4.62	2.26064	0.489315	19.8313	4.43557	10.0831

## Sheet: miRNA_diffexp
60_v10
12_miRdeep2_allMeasures
m. ()*S				seq(norm)	seq(norm)	seq(norm)	read_count	read_count	read_count	seq(norm)	seq(norm)	seq(norm)
tx ()*			BCR/LPS	BCR	LPS	rest	BCR	LPS	rest	BCR	LPS	rest
Systematic	behavior	order	RATIO	RATIOvsREST	RATIOvsREST	RATIOvsREST	reads	reads	reads	RPM	RPM	RPM
mmu-mir-30d_mmu-miR-30d-5p	upBCR	1	1.80413	2.59275	1.43712	1	316	299	420	19503.8	10810.6	7522.43
mmu-mir-140_mmu-miR-140-3p	upBCR	2	1.65259	2.20839	1.33632	1	91	94	142	5616.59	3398.66	2543.3
mmu-mir-146b_mmu-miR-146b-5p	downLPS-upBCR	3	8.29154	1.93131	0.232925	1	102	21	182	6295.52	759.27	3259.72
mmu-mir-486_mmu-miR-486-5p	downLPS	4	2.40665	1.15986	0.481938	1	3392	2406	10078	209357	86991.1	180503
mmu-mir-151_mmu-miR-151-5p	downLPS	5	5.01457	0.936212	0.186698	1	47	16	173	2900.88	578.49	3098.53
mmu-mir-423_mmu-miR-423-5p	downLPS	6	47.5323	0.475323	0.01	1	8	0	58	493.77	0	1038.81
mmu-mir-155_mmu-miR-155-5p	upBOTH	7	0.39394	3.18094	8.07469	1	12	52	13	740.65	1880.11	232.84
mmu-mir-19b-1_mmu-miR-19b-3p	upBOTH	8	0.604204	2.01828	3.34039	1	229	647	391	14134.1	23392.9	7003.03
mmu-mir-19b-2_mmu-miR-19b-3p	upLPS	9	0.561989	1.87726	3.34039	1	213	647	391	13146.5	23392.9	7003.03
mmu-mir-320_mmu-miR-320-3p	upLPS	10	0.234307	1.41898	6.05606	1	7	51	17	432.05	1843.95	304.48
mmu-mir-664_mmu-miR-664-3p	upLPS	11	3.89549e-06	1	256707	1	0	71	0	0	2567.07	0
mmu-mir-361_mmu-miR-361-5p	upLPS	12	0.0853528	0.795224	9.31691	1	3	60	13	185.16	2169.35	232.84
mmu-mir-19a_mmu-miR-19a-3p	upLPS	13	0.282373	1.08304	3.83551	1	44	266	140	2715.71	9617.47	2507.48
mmu-mir-30e_mmu-miR-30e-3p	upLPS	14	0.256063	0.886133	3.46061	1	9	60	35	555.49	2169.35	626.87
mmu-mir-30c-2_mmu-miR-30c-5p	upLPS	15	0.343962	0.857543	2.49313	1	54	268	217	3332.92	9689.78	3886.59
mmu-mir-30c-1_mmu-miR-30c-5p	upLPS	16	0.343962	0.857543	2.49313	1	54	268	217	3332.92	9689.78	3886.59
mmu-mir-26b_mmu-miR-26b-5p	upLPS	17	0.330141	0.831108	2.51743	1	41	212	170	2530.55	7665.05	3044.79
mmu-mir-29c_mmu-miR-29c-3p	upLPS	18	0.3543	0.728974	2.05751	1	11	53	52	678.93	1916.26	931.35
mmu-mir-451a_mmu-miR-451a	upLPS	19	0.59711	1.23181	2.06296	1	163	466	456	10060.5	16848.7	8167.21
mmu-mir-10a_mmu-miR-10a-5p	upLPS	20	0.525254	1.14869	2.18692	1	24	78	72	1481.3	2820.16	1289.56
mmu-mir-219-1_mmu-miR-219-5p	upLPS-downBCR	21	0.000723582	0.01	13.8201	1	0	89	13	0	3217.88	232.84
mmu-let-7j_mmu-let-7j	upLPS-downBCR	22	0.00225571	0.01	4.4332	1	0	112	51	0	4049.46	913.44
mmu-mir-374b_mmu-miR-374b-5p	upLPS-downBCR	23	0.071127	0.252148	3.54504	1	3	72	41	185.16	2603.23	734.33
mmu-mir-101a_mmu-miR-101a-3p	upLPS-downBCR	24	0.1747	0.47114	2.69685	1	70	684	512	4320.45	24730.6	9170.2
mmu-mir-17_mmu-miR-17-5p	upLPS-downBCR	25	0.0662932	0.199769	3.01341	1	4	103	69	246.88	3724.06	1235.83
mmu-mir-484_mmu-miR-484	upLPS-downBCR	26	0.189676	0.396099	2.0883	1	10	90	87	617.21	3254.03	1558.22
mmu-mir-23a_mmu-miR-23a-3p	upLPS-downBCR	27	0.057541	0.136027	2.364	1	3	89	76	185.16	3217.88	1361.2
mmu-mir-106b_mmu-miR-106b-5p	upLPS-downBCR	28	0.144258	0.369216	2.55942	1	6	71	56	370.32	2567.07	1002.99
mmu-let-7f-2_mmu-let-7f-5p	downBCR	29	0.24419	0.471106	1.92926	1	108	755	790	6665.84	27297.7	14149.3
mmu-mir-340_mmu-miR-340-5p	downBCR	30	0.0443391	0.0783184	1.76635	1	2	77	88	123.44	2784	1576.13
mmu-mir-378a_mmu-miR-378a-3p	downBCR	31	0.147857	0.241444	1.63295	1	11	127	157	678.93	4591.8	2811.96
mmu-mir-532_mmu-miR-532-5p	downBCR	32	0.291455	0.472992	1.62287	1	7	41	51	432.05	1482.39	913.44
mmu-mir-15a_mmu-miR-15a-5p	downBCR	33	0.153791	0.229738	1.49384	1	10	111	150	617.21	4013.31	2686.58
mmu-let-7a-1_mmu-let-7a-5p	downBCR	34	0.293544	0.372702	1.26966	1	65	378	601	4011.85	13666.9	10764.2
mmu-mir-425_mmu-miR-425-5p	downBCR	35	0.236084	0.341975	1.44853	1	13	94	131	802.37	3398.66	2346.28
mmu-let-7a-2_mmu-let-7a-5p	downBCR	36	0.293544	0.363626	1.23874	1	65	378	616	4011.85	13666.9	11032.9
mmu-mir-26a-1_mmu-miR-26a-5p	downBCR	37	0.480114	0.479605	0.998939	1	54	192	388	3332.92	6941.93	6949.3
mmu-mir-29a_mmu-miR-29a-3p	downBCR	38	0.317028	0.388878	1.22664	1	65	350	576	4011.85	12654.6	10316.5
mmu-mir-142_mmu-miR-142-5p	downBCR	39	0.216009	0.28684	1.3279	1	72	569	865	4443.9	20572.7	15492.6
mmu-mir-30b_mmu-miR-30b-5p	downBCR	40	0.409697	0.39762	0.970523	1	18	75	156	1110.97	2711.69	2794.05
mmu-let-7c-1_mmu-let-7c-5p	downBCR	41	0.383613	0.360845	0.940647	1	20	89	191	1234.42	3217.88	3420.92
mmu-let-7c-2_mmu-let-7c-5p	downBCR	42	0.379351	0.360845	0.951215	1	20	90	191	1234.42	3254.03	3420.92
mmu-mir-26a-2_mmu-miR-26a-5p	downBCR	43	0.480114	0.479605	0.998939	1	54	192	388	3332.92	6941.93	6949.3
mmu-mir-92a-2_mmu-miR-92a-3p	downBCR-wayDownLPS	44	34.4607	0.344608	0.01	1	9	0	90	555.49	0	1611.95
mmu-mir-223_mmu-miR-223-3p	downBCR	45	0.113803	0.0944113	0.829602	1	2	30	73	123.44	1084.68	1307.47
mmu-mir-30a_mmu-miR-30a-5p	downBCR	46	0.477984	0.365494	0.764656	1	7	25	66	432.05	903.9	1182.1
mmu-let-7d_mmu-let-7d-5p	downBCR	47	0.451875	0.295378	0.653671	1	9	34	105	555.49	1229.3	1880.61
mmu-mir-423_mmu-miR-423-3p	downBCR	48	0.136564	0.0918938	0.6729	1	2	25	75	123.44	903.9	1343.29
mmu-let-7b_mmu-let-7b-5p	downBCR	49	0.284508	0.15384	0.540723	1	5	30	112	308.6	1084.68	2005.98
mmu-mir-23b_mmu-miR-23b-3p	downBOTH	50	0.387966	0.191445	0.493458	1	5	22	90	308.6	795.43	1611.95
mmu-mir-22_mmu-miR-22-3p	downBOTH	51	0.505803	0.174485	0.344966	1	8	27	158	493.77	976.21	2829.87
mmu-mir-181a-1_mmu-miR-181a-5p	downBOTH	52	0.644896	0.280974	0.435689	1	34	90	417	2098.51	3254.03	7468.7
mmu-mir-20a_mmu-miR-20a-5p	downBOTH	53	0.7316	0.449486	0.614387	1	15	35	115	925.81	1265.46	2059.71
mmu-mir-150_mmu-miR-150-5p	downBOTH	54	0.831753	0.452295	0.543785	1	210	431	1600	12961.4	15583.2	28656.9
mmu-mir-9-3_mmu-miR-9-5p	downBOTH	55	1	0.01	0.01	1	0	0	94	0	0	1683.59
mmu-mir-127_mmu-miR-127-3p	downBOTH	56	1	0.01	0.01	1	0	0	54	0	0	967.17
mmu-mir-9-1_mmu-miR-9-5p	downBOTH	57	1	0.01	0.01	1	0	0	94	0	0	1683.59
mmu-mir-9-2_mmu-miR-9-5p	downBOTH	58	1	0.01	0.01	1	0	0	94	0	0	1683.59
mmu-mir-125b-2_mmu-miR-125b-5p	downBOTH	59	1	0.01	0.01	1	0	0	69	0	0	1235.83
mmu-mir-125b-1_mmu-miR-125b-5p	downBOTH	60	1	0.01	0.01	1	0	0	69	0	0	1235.83
